# Supplementary material for: Neoadjuvant chemo-immunotherapy with camrelizumab plus nab-paclitaxel and cisplatin in resectable locally advanced squamous cell carcinoma of the head and neck: a pilot phase II trial
Source: Nat Commun. 2024 Mar 11;15:2177. doi: 10.1038/s41467-024-46444-z (PMC10928200; doi:10.1038/s41467-024-46444-z)
Supplement: Supplementary file 4 — Source Data [file 41467_2024_46444_MOESM4_ESM.xlsx]

## Sheet: Figure 2 
Figure 2 The waterfall plot of best radiographic response by RECIST 1.1
PID	Age(years)	Sex	Site	HPV	PD-L1 CPS	cTNM stage before treatment	RESIST 1.1 Response	Patthological Response	Radiographic tumor regression according to RESIST 1.1 (%)	Treatment
P01	>=65	Male	Hypopharyngeal	Negative	0	IVa	PR	MPR	51.6	Surgery
P02	<65	Male	Laryngeal	Positive	5	IVa	PR	NA	47.4	RT
P03	<65	Female	Oral	Negative	0	IVa	PR	NonMPR	30.6	Surgery
P04	<65	Male	Oral	Negative	83	IVa	PR	NonMPR	37.1981	Surgery
P05	<65	Male	Oral	Negative	3	IVa	SD	NonMPR	23.9808	Surgery
P06	<65	Male	Oropharyngeal	Negative	5	IVa	PR	NA	66.436	RT
P07	<65	Male	Laryngeal	Negative	0	IVa	PR	NA	40.1929	RT
P08	<65	Male	Laryngeal	Negative	0	IVa	CR	NA	100	RT
P09	<65	Male	Oral	Negative	1	IVb	PD	NonMPR	-29.2845	Surgery
P10	<65	Male	Laryngeal	Negative	0	IVb	PR	NA	48.7603	RT
P11	>=65	Male	Laryngeal	Negative	5	IVa	CR	NA	100	RT
P12	<65	Female	Oropharyngeal	Positive	5	III	CR	PCR	100	Surgery
P13	<65	Male	Oropharyngeal	Positive	5	II	CR	PCR	100	Surgery
P14	>=65	Male	Hypopharyngeal	Negative	35	IVb	PR	NA	59.5261	RT
P15	<65	Male	Hypopharyngeal	Negative	0	III	CR	NA	100	RT
P16	<65	Male	Oral	Negative	2	IVa	CR	PCR	100	Surgery
P17	<65	Male	Oropharyngeal	Positive	52	II	PR	PCR	30.3892	Surgery
P18	<65	Male	Laryngeal	Negative	1	IVa	PR	NA	56.7708	RT
P19	<65	Male	Oral	Negative	4	III	PR	NA	43.3333	Surgery
P20	<65	Male	Oropharyngeal	Positive	2	II	PR	PCR	58.9205	Surgery
P21	<65	Male	Laryngeal	Negative	1	IVa	PR	NA	50.1211	RT
P22	>=65	Male	Laryngeal	Negative	5	IVa	PR	PCR	53.1295	Surgery
P23	<65	Male	Oropharyngeal	Positive	65	II	PR	PCR	68.8568	Surgery
P24	>=65	Male	Oropharyngeal	Negative	68	IVa	SD	NonMPR	-1.33657	Surgery
P25	<65	Male	Laryngeal	Positive	4	IVa	PR	NA	60.9302	RT
P26	>=65	Male	Oral	Negative	8	IVa	PR	PCR	42.5676	Surgery
P27	>=65	Male	Oropharyngeal	Negative	2	IVb	PR	NA	40.1257	RT
P28	<65	Male	Oropharyngeal	Negative	0	IVa	PR	NA	35.0087	RT
P29	>=65	Female	Oral	Negative	8	IVa	PR	MPR	41.8838	Surgery
P30	<65	Female	Oral	Negative	10	IVa	PR	NA	35.041	RT
P31	<65	Female	Oral	Negative	12	III	PR	PCR	37.6812	Surgery
P32	<65	Male	Oropharyngeal	Negative	#N/A	IVa	PR	PCR	42.278	Surgery
P33	<65	Male	Oral	Negative	1	IVa	PR	PCR	36.4985	Surgery
P34	<65	Male	Hypopharyngeal	Negative	1	IVa	PR	NA	49.2188	RT
P35	<65	Male	Oral	Negative	10	IVa	PR	PCR	55.7471	Surgery
P36	>=65	Male	Hypopharyngeal	Negative	1	IVa	CR	NA	100	RT
P37	>=65	Male	Oropharyngeal	Positive	12	II	CR	NA	100	RT
P38	>=65	Male	Hypopharyngeal	Negative	2	IVa	PR	NA	35.5064	RT
P39	<65	Male	Oropharyngeal	Negative	0	IVa	PR	NonMPR	31.746	Surgery
P40	<65	Male	Oropharyngeal	Negative	2	IVa	SD	NA	11.5152	I+C
P41	<65	Male	Hypopharyngeal	Negative	0	IVa	SD	NonMPR	-5.83333	Surgery
P42	<65	Male	Hypopharyngeal	Negative	3	IVa	CR	NA	100	RT
P43	>=65	Male	Hypopharyngeal	Negative	1	IVa	PR	NA	35.0531	RT
P44	<65	Female	Oral	Negative	12	IVa	PR	PCR	33.0484	Surgery
P45	<65	Male	Oral	Negative	2	IVa	PR	NonMPR	30.2245	Surgery
P46	<65	Male	Oral	Negative	3	IVa	PR	NonMPR	31.6562	Surgery
P47	<65	Male	Oropharyngeal	Positive	15	II	CR	PCR	100	Surgery
P48	<65	Male	Oral	Negative	5	IVa	PR	PCR	48.3471	Surgery

## Sheet: Figure 3
Figure 3 Correlation analysis of radiographic response and pathologic response (n=26). Sankey plot shows the relationship between radiographic response and pathologic response (a). The consistency between radiographic response and pathologic response analyzed by using the two-sided Fisher exact test (b).
ID	RESIST 1.1 Response	Patthological Response
P01	PR	MPR
P02	PR	NA
P03	PR	NonMPR
P04	PR	NonMPR
P05	SD	NonMPR
P06	PR	NA
P07	PR	NA
P08	CR	NA
P09	PD	NonMPR
P10	PR	NA
P11	CR	NA
P12	CR	PCR
P13	CR	PCR
P14	PR	NA
P15	CR	NA
P16	CR	PCR
P17	PR	PCR
P18	PR	NA
P19	PR	NA
P20	PR	PCR
P21	PR	NA
P22	PR	PCR
P23	PR	PCR
P24	SD	NonMPR
P25	PR	NA
P26	PR	PCR
P27	PR	NA
P28	PR	NA
P29	PR	MPR
P30	PR	NA
P31	PR	PCR
P32	PR	PCR
P33	PR	PCR
P34	PR	NA
P35	PR	PCR
P36	CR	NA
P37	CR	NA
P38	PR	NA
P39	PR	NonMPR
P40	SD	NA
P41	SD	NonMPR
P42	CR	NA
P43	PR	NA
P44	PR	PCR
P45	PR	NonMPR
P46	PR	NonMPR
P47	CR	PCR
P48	PR	PCR

## Sheet: Figure 4A
Figure 4A The genetic landscape and radiographic tumor response analysis.Alterations as assessed by next-generation sequencing of baseline primary tumor samples(n=47).
Sample ID	Type	Gene	AAChange	Chr.start	Chr.end	Hom/Het	Exonic_Function	Allele Frequency	CopyNumber
P01	MUTANT	KMT2A	c.11241C>G(p.F3747L)	11:118390436	11:118390436	HET	MISSENSE	22.07
P01	CNV	CD274					CNV		4.42
P01	MUTANT	FAT1	c.10893delinsATA(p.R3632*)	4:187524787	4:187524787	HET	FRAMESHIFT	1.19
P01	CNV	FGF19					CNV		13.82
P01	CNV	CCND1					CNV		10.58
P01	CNV	PDCD1LG2					CNV		4.4
P01	MUTANT	NOTCH1	c.62-2A>G	9:139438556	9:139438556	HET	SPLICING	5.86
P01	MUTANT	TP53	c.376-8_376-1delinsAC	17:7578555	17:7578562	HET	SPLICING	38.73
P01	MUTANT	TP53	c.376-8_376-1delinsAC	17:7578555	17:7578562	HET	SPLICING	0.38
P02	MUTANT	PRDM1	c.748G>A(p.V250M)	6:106552783	6:106552783	HET	MISSENSE	38.49
P02	MUTANT	CDKN2A	c.172C>T(p.R58*)	9:21971186	9:21971186	HET	NONSENSE	2.3
P02	MUTANT	TP53	c.536A>T(p.H179L)	17:7578394	17:7578394	HET	MISSENSE	1.63
P02	MUTANT	TP53	c.659A>G(p.Y220C)	17:7578190	17:7578190	HET	MISSENSE	23.17
P02	MUTANT	BRD4	c.4036G>A(p.D1346N)	19:15349241	19:15349241	HET	MISSENSE	1.84
P02	MUTANT	NOTCH1	c.1247G>T(p.C416F)	9:139412597	9:139412597	HET	MISSENSE	1.61
P02	MUTANT	ATM	c.994_995delinsAT(p.Y332I)	11:108117783	11:108117784	HET	MISSENSE	45.85
P02	MUTANT	TP53	c.488A>G(p.Y163C)	17:7578442	17:7578442	HET	MISSENSE	1.06
P02	MUTANT	BRCA1	c.4849G>T(p.A1617S)	17:41223082	17:41223082	HET	MISSENSE	1.15
P02	MUTANT	NOTCH1	c.1363G>A(p.E455K)	9:139412282	9:139412282	HET	MISSENSE	1.98
P02	CNV	KRAS					CNV		6.49
P02	MUTANT	DENND1A	c.1226_1227+26del	9:126216992	9:126217019	HET	SPLICING	8.25
P02	MUTANT	NOTCH1	c.1100G>T(p.G367V)	9:139412744	9:139412744	HET	MISSENSE	1.94
P02	MUTANT	MITF	c.287C>G(p.P96R)	3:69928467	3:69928467	HET	MISSENSE	1.07
P03	MUTANT	EXT1	c.991G>C(p.A331P)	8:118849412	8:118849412	HET	MISSENSE	1.59
P03	MUTANT	MEF2B	c.421G>A(p.D141N)	19:19257965	19:19257965	HET	MISSENSE	6.39
P03	MUTANT	TP53	c.993+1G>C	17:7576852	17:7576852	HET	SPLICING	19.08
P03	MUTANT	TERT	c.2912G>A(p.R971H)	5:1255458	5:1255458	HET	MISSENSE	1.78
P03	MUTANT	TERT	c.-124C>T	5:1295228	5:1295228	HET	OTHERS	17.38
P03	MUTANT	KRAS	c.437C>T(p.A146V)	12:25378561	12:25378561	HET	MISSENSE	1.17
P03	MUTANT	CDK6	c.726C>G(p.D242E)	7:92247494	7:92247494	HET	MISSENSE	2.21
P03	MUTANT	MEF2B	c.421G>A(p.D141N)	19:19257965	19:19257965	HET	MISSENSE	3.58
P03	MUTANT	TP53	c.993+1G>C	17:7576852	17:7576852	HET	SPLICING	12.15
P03	MUTANT	TERT	c.-124C>T	5:1295228	5:1295228	HET	OTHERS	22.8
P03	MUTANT	GRM3	c.2275C>T(p.R759W)	7:86469105	7:86469105	HET	MISSENSE	1.76
P04	CNV	EGFR					CNV		21.82
P04	MUTANT	CDKN2A	c.322G>T(p.D108Y)	9:21971036	9:21971036	HET	MISSENSE	11.39
P04	MUTANT	TP53	c.439_445dup(p.S149Cfs*2)	17:7578484	17:7578484	HET	NONSENSE	7.31
P04	MUTANT	DLL3	c.889G>T(p.E297*)	19:39995887	19:39995887	HET	NONSENSE	2.87
P04	MUTANT	TERT	c.-124C>T	5:1295228	5:1295228	HET	OTHERS	10.11
P04	MUTANT	TP53	c.281C>A(p.S94*)	17:7579406	17:7579406	HET	NONSENSE	9.97
P04	MUTANT	CDKN2A	c.322G>T(p.D108Y)	9:21971036	9:21971036	HET	MISSENSE	16.4
P04	CNV	EGFR					CNV		30.48
P04	MUTANT	TP53	c.281C>A(p.S94*)	17:7579406	17:7579406	HET	NONSENSE	13.65
P04	MUTANT	TP53	c.439_445dup(p.S149Cfs*2)	17:7578484	17:7578484	HET	NONSENSE	12.21
P04	MUTANT	DLL3	c.889G>T(p.E297*)	19:39995887	19:39995887	HET	NONSENSE	3.25
P04	MUTANT	TERT	c.-124C>T	5:1295228	5:1295228	HET	OTHERS	13.34
P05	MUTANT	TERT	c.274G>A(p.G92S)	5:1294727	5:1294727	HET	MISSENSE	13.31
P05	MUTANT	THADA	c.2279G>T(p.G760V)	2:43793869	2:43793869	HET	MISSENSE	1.41
P05	MUTANT	NBN	c.296T>G(p.L99R)	8:90990490	8:90990490	HET	MISSENSE	13.55
P05	MUTANT	TP53	c.524G>A(p.R175H)	17:7578406	17:7578406	HET	MISSENSE	41.71
P05	CNV	EGFR					CNV		4.38
P05	MUTANT	TERT	c.-124C>T	5:1295228	5:1295228	HET	OTHERS	36.22
P05	CNV	EGFR					CNV		4.13
P05	CNV	FGF19					CNV		5.11
P05	MUTANT	TERT	c.274G>A(p.G92S)	5:1294727	5:1294727	HET	MISSENSE	11.78
P05	MUTANT	NBN	c.296T>G(p.L99R)	8:90990490	8:90990490	HET	MISSENSE	6.57
P05	MUTANT	TERT	c.-124C>T	5:1295228	5:1295228	HET	OTHERS	20.25
P05	MUTANT	TP53	c.524G>A(p.R175H)	17:7578406	17:7578406	HET	MISSENSE	34.62
P05	CNV	CCND1					CNV		5.29
P06	CNV	FGF19					CNV		5.37
P06	CNV	MYC					CNV		4.9
P06	MUTANT	PBRM1	c.3282_3286del(p.R1095*)	3:52620467	3:52620471	HET	FRAMESHIFT	48.32
P06	CNV	CCND1					CNV		6.35
P06	MUTANT	NOTCH2	c.874+2T>C	1:120529581	1:120529581	HET	SPLICING	30.67
P06	MUTANT	TP53	c.614_669del(p.Y205*)	17:7578180	17:7578235	HET	FRAMESHIFT	32.64
P06	MUTANT	TP53	c.916C>T(p.R306*)	17:7577022	17:7577022	HET	NONSENSE	31.98
P06	MUTANT	PIK3CA	c.1638G>T(p.Q546H)	3:178936096	3:178936096	HET	MISSENSE	35.02
P06	MUTANT	DTL	c.325G>A(p.G109S)	1:212220540	1:212220540	HET	MISSENSE	42.17
P06	MUTANT	PBRM1	c.3282_3286del(p.R1095*)	3:52620467	3:52620471	HET	FRAMESHIFT	15.51
P06	MUTANT	NOTCH2	c.874+2T>C	1:120529581	1:120529581	HET	SPLICING	10.18
P06	MUTANT	DTL	c.325G>A(p.G109S)	1:212220540	1:212220540	HET	MISSENSE	18.84
P06	MUTANT	TP53	c.614_669del(p.Y205*)	17:7578180	17:7578235	HET	FRAMESHIFT	20.63
P06	MUTANT	TP53	c.916C>T(p.R306*)	17:7577022	17:7577022	HET	NONSENSE	16.09
P06	MUTANT	PIK3CA	c.1638G>T(p.Q546H)	3:178936096	3:178936096	HET	MISSENSE	17.48
P07	MUTANT	BCR	c.3334G>T(p.V1112L)	22:23655085	22:23655085	HET	MISSENSE	2.34
P07	MUTANT	CDKN2A	c.13del(p.A5Rfs*21)	9:21974814	9:21974814	HET	FRAMESHIFT	70.95
P07	MUTANT	MSH6	c.3123dup(p.K1042*)	2:48028244	2:48028244	HET	FRAMESHIFT	1.1
P07	MUTANT	NFE2L2	c.85G>C(p.D29H)	2:178098960	2:178098960	HET	MISSENSE	2.57
P07	CNV	EGFR					CNV		15.4
P07	MUTANT	FAT1	c.10625C>T(p.P3542L)	4:187525055	4:187525055	HET	MISSENSE	2.84
P07	MUTANT	POLE	c.2462G>T(p.R821L)	12:133241894	12:133241894	HET	MISSENSE	30.29
P07	MUTANT	EXT1	c.775C>G(p.L259V)	8:119122511	8:119122511	HET	MISSENSE	3.31
P07	MUTANT	SMARCA4	c.2644G>T(p.E882*)	19:11132428	19:11132428	HET	NONSENSE	29.45
P07	MUTANT	ROS1	c.2981C>G(p.A994G)	6:117686360	6:117686360	HET	MISSENSE	32.61
P07	MUTANT	DPYD	c.220C>T(p.R74*)	1:98293683	1:98293683	HET	NONSENSE	1.92
P07	MUTANT	MTOR	c.7499T>A(p.I2500N)	1:11169376	1:11169376	HET	MISSENSE	1.87
P07	MUTANT	TP53	c.536A>G(p.H179R)	17:7578394	17:7578394	HET	MISSENSE	79.21
P07	MUTANT	LYN	c.706G>T(p.D236Y)	8:56866459	8:56866459	HET	MISSENSE	10.61
P07	MUTANT	JARID2	c.1627G>A(p.E543K)	6:15497083	6:15497083	HET	MISSENSE	2.31
P07	MUTANT	IGF1R	c.3648G>T(p.L1216F)	15:99491863	15:99491863	HET	MISSENSE	40.56
P08	MUTANT	TP53	c.919+1G>A	17:7577018	17:7577018	HET	SPLICING	77.13
P08	CNV	CRKL					CNV		4.54
P08	CNV	CDKN2A					CNV		0.38
P08	MUTANT	NF1	c.499_502del(p.C167Qfs*10)	17:29496924	17:29496927	HET	FRAMESHIFT	71.04
P08	CNV	CDKN2B					CNV		0.42
P09	CNV	CCND1					CNV		17.04
P09	MUTANT	RET	c.2323G>A(p.E775K)	10:43613859	10:43613859	HET	MISSENSE	61.15
P09	MUTANT	TET2	c.1999_2041del(p.H667Ffs*19)	4:106157098	4:106157140	HET	FRAMESHIFT	26.51
P09	MUTANT	PKHD1	c.9210G>T(p.Q3070H)	6:51613204	6:51613204	HET	MISSENSE	0.79
P09	MUTANT	FANCL	c.361C>G(p.L121V)	2:58449090	2:58449090	HET	MISSENSE	6.68
P09	MUTANT	MSH2	c.1882G>T(p.G628*)	2:47702286	2:47702286	HET	NONSENSE	1.24
P09	MUTANT	JUN	c.821T>A(p.L274Q)	1:59247922	1:59247922	HET	MISSENSE	1.35
P09	MUTANT	SF3B1	c.3104G>T(p.C1035F)	2:198263215	2:198263215	HET	MISSENSE	33.9
P09	MUTANT	TP53	c.438G>A(p.W146*)	17:7578492	17:7578492	HET	NONSENSE	74.03
P09	CNV	FGF19					CNV		17.79
P09	MUTANT	TP53	c.536A>G(p.H179R)	17:7578394	17:7578394	HET	MISSENSE	1.81
P09	CNV	SMAD4					CNV		1
P09	MUTANT	TET2	c.1999_2041del(p.H667Ffs*19)	4:106157098	4:106157140	HET	FRAMESHIFT	27.19
P09	CNV	TERC					CNV		4.52
P09	MUTANT	SF3B1	c.3104G>T(p.C1035F)	2:198263215	2:198263215	HET	MISSENSE	37.11
P09	MUTANT	TP53	c.438G>A(p.W146*)	17:7578492	17:7578492	HET	NONSENSE	75.87
P09	MUTANT	FANCL	c.361C>G(p.L121V)	2:58449090	2:58449090	HET	MISSENSE	19.04
P09	CNV	FGF19					CNV		14.5
P09	CNV	CCND1					CNV		15.43
P09	MUTANT	RET	c.2323G>A(p.E775K)	10:43613859	10:43613859	HET	MISSENSE	60.59
P09	CNV	SOX2					CNV		4.2
P09	CNV	PIK3CA					CNV		4.19
P10	MUTANT	TP53	c.670G>T(p.E224*)	17:7578179	17:7578179	HET	NONSENSE	56.02
P10	MUTANT	LRP1B	c.13233T>G(p.N4411K)	2:141027825	2:141027825	HET	MISSENSE	23.49
P11	MUTANT	EGFR	c.1222C>T(p.Q408*)	7:55225370	7:55225370	HET	NONSENSE	11.9
P11	MUTANT	PIK3CA	c.1624G>A(p.E542K)	3:178936082	3:178936082	HET	MISSENSE	12.5
P11	MUTANT	FAT1	c.11735A>T(p.H3912L)	4:187521420	4:187521420	HET	MISSENSE	27.03
P11	MUTANT	TP53	c.529_546del(p.P177_C182del)	17:7578384	17:7578401	HET	INDEL	29.09
P11	MUTANT	NTRK3	c.1005_1010del(p.W335_H337delinsC)	15:88678526	15:88678531	HET	INDEL	20.41
P11	MUTANT	NOTCH1	c.1100-1G>A	9:139412745	9:139412745	HET	SPLICING	26.98
P12	MUTANT	AIP	c.197C>T(p.A66V)	11:67256832	11:67256832	HET	MISSENSE	2.38
P12	MUTANT	PIK3CA	c.112C>T(p.R38C)	3:178916725	3:178916725	HET	MISSENSE	66.01
P12	MUTANT	FBXW7	c.1159C>T(p.R387C)	4:153247289	4:153247289	HET	MISSENSE	42.16
P12	MUTANT	NTRK1	c.981C>A(p.F327L)	1:156843555	1:156843555	HET	MISSENSE	39.48
P12	MUTANT	CYLD	c.583G>A(p.V195M)	16:50785593	16:50785593	HET	MISSENSE	38.34
P12	MUTANT	LRP1B	c.4754G>C(p.R1585T)	2:141607856	2:141607856	HET	MISSENSE	65.24
P12	CNV	PTEN					CNV		0.44
P13	MUTANT	PDE11A	c.904C>T(p.Q302*)	2:178565857	2:178565857	HET	NONSENSE	11.51
P13	MUTANT	PTEN	c.493-24_564del	10:89711851	10:89711946	HET	SPLICING	2.65
P13	MUTANT	PLCB4	c.2448C>A(p.C816*)	20:9404559	20:9404559	HET	NONSENSE	2.67
P14	CNV	FGF19					CNV		13.68
P14	MUTANT	TP53	c.564_599del(p.A189_N200del)	17:7578250	17:7578285	HET	INDEL	19.54
P14	CNV	CCND1					CNV		13.94
P14	MUTANT	PMS2	c.857A>C(p.D286A)	7:6035211	7:6035211	HET	MISSENSE	19.88
P14	MUTANT	ESR1	c.772G>C(p.D258H)	6:152265319	6:152265319	HET	MISSENSE	9.09
P14	MUTANT	CHD8	c.3593G>A(p.R1198Q)	14:21868712	14:21868712	HET	MISSENSE	19.91
P14	MUTANT	PKHD1	c.715G>A(p.V239I)	6:51934318	6:51934318	HET	MISSENSE	17.99
P15	CNV	FGF19					CNV		14.19
P15	CNV	CCND1					CNV		14
P15	MUTANT	PAX5	c.856C>T(p.P286S)	9:36923406	9:36923406	HET	MISSENSE	10.49
P15	MUTANT	RECQL4	c.2330G>A(p.G777E)	8:145738734	8:145738734	HET	MISSENSE	9.75
P15	MUTANT	TP53	c.578A>G(p.H193R)	17:7578271	17:7578271	HET	MISSENSE	45.39
P15	MUTANT	GRIN2A	c.2251G>T(p.G751W)	16:9892239	16:9892239	HET	MISSENSE	10.6
P16	MUTANT	MYD88	c.317_328+21del	3:38180504	3:38180536	HET	SPLICING	7.74
P16	MUTANT	LRP1B	c.13718G>T(p.R4573L)	2:140990837	2:140990837	HET	MISSENSE	7.79
P16	MUTANT	FAT1	c.7789C>T(p.R2597*)	4:187539951	4:187539951	HET	NONSENSE	17.94
P16	MUTANT	BAP1	c.188_189dup(p.T64Lfs*9)	3:52442555	3:52442555	HET	FRAMESHIFT	18.26
P16	MUTANT	TP53	c.838A>T(p.R280*)	17:7577100	17:7577100	HET	NONSENSE	25.59
P16	MUTANT	NTRK3	c.292G>C(p.D98H)	15:88727487	15:88727487	HET	MISSENSE	7.51
P16	MUTANT	CDKN2A	c.132C>A(p.Y44*)	9:21974695	9:21974695	HET	NONSENSE	36.9
P16	MUTANT	CDKN2A	c.132C>A(p.Y44*)	9:21974695	9:21974695	HET	NONSENSE	0.55
P16	MUTANT	TP53	c.838A>T(p.R280*)	17:7577100	17:7577100	HET	NONSENSE	0.63
P17	MUTANT	EWSR1	c.1463G>C(p.G488A)	22:29694768	22:29694768	HET	MISSENSE	1.03
P17	MUTANT	FAT1	c.2653C>T(p.R885*)	4:187628329	4:187628329	HET	NONSENSE	2.81
P17	MUTANT	TP53	c.742C>T(p.R248W)	17:7577539	17:7577539	HET	MISSENSE	1.13
P17	MUTANT	IL7R	c.902A>T(p.E301V)	5:35876110	5:35876110	HET	MISSENSE	1.5
P17	MUTANT	TP53	c.400T>C(p.F134L)	17:7578530	17:7578530	HET	MISSENSE	2.34
P17	MUTANT	ASXL1	c.1934dup(p.G646Wfs*12)	20:31022441	20:31022441	HET	FRAMESHIFT	12.06
P18	MUTANT	NOTCH1	c.4775_4778del(p.F1592Cfs*23)	9:139399365	9:139399368	HET	FRAMESHIFT	1.73
P18	MUTANT	TGFBR2	c.337T>A(p.W113R)	3:30686406	3:30686406	HET	MISSENSE	12.41
P18	MUTANT	FAT1	c.11952del(p.Q3985Rfs*5)	4:187521203	4:187521203	HET	FRAMESHIFT	12.96
P18	MUTANT	PRKN	c.1291del(p.C431Afs*4)	6:161771238	6:161771238	HET	FRAMESHIFT	6.58
P18	MUTANT	PRKAR1A	c.565G>T(p.E189*)	17:66521910	17:66521910	HET	NONSENSE	1.18
P18	MUTANT	NOTCH1	c.344G>T(p.G115V)	9:139418228	9:139418228	HET	MISSENSE	13.59
P18	MUTANT	SETD2	c.3941C>T(p.P1314L)	3:47162185	3:47162185	HET	MISSENSE	6.93
P18	MUTANT	FAT1	c.7789C>T(p.R2597*)	4:187539951	4:187539951	HET	NONSENSE	3.56
P18	MUTANT	NOTCH1	c.1045_1046dup(p.C350Pfs*282)	9:139413095	9:139413095	HET	FRAMESHIFT	1.14
P18	MUTANT	GNA11	c.880del(p.E294Sfs*17)	19:3119348	19:3119348	HET	FRAMESHIFT	1.09
P18	MUTANT	FAT1	c.1609_1610del(p.R537Dfs*24)	4:187629372	4:187629373	HET	FRAMESHIFT	2.68
P18	MUTANT	RPTOR	c.2919+1G>A	17:78899281	17:78899281	HET	SPLICING	6.41
P18	MUTANT	FAT1	c.7647del(p.F2549Lfs*15)	4:187540093	4:187540093	HET	FRAMESHIFT	1.33
P18	MUTANT	FAT1	c.324del(p.N109Ifs*4)	4:187630658	4:187630658	HET	FRAMESHIFT	9.77
P18	MUTANT	FAT1	c.2330dup(p.L777Ffs*5)	4:187628651	4:187628651	HET	FRAMESHIFT	1.45
P18	MUTANT	PIK3CA	c.165A>T(p.K55N)	3:178916778	3:178916778	HET	MISSENSE	3.58
P19	MUTANT	TP53	c.479del(p.M160Rfs*10)	17:7578451	17:7578451	HET	FRAMESHIFT	12.64
P19	MUTANT	KMT2B	c.6625G>C(p.E2209Q)	19:36224075	19:36224075	HET	MISSENSE	4.5
P19	MUTANT	PREX2	c.2447dup(p.H816Qfs*9)	8:69009329	8:69009329	HET	FRAMESHIFT	4.05
P19	MUTANT	ABCB1	c.971G>A(p.G324E)	7:87183105	7:87183105	HET	MISSENSE	3.38
P19	MUTANT	TERT	c.-146C>T	5:1295250	5:1295250	HET	OTHERS	10.46
P19	MUTANT	TERT	c.-146C>T	5:1295250	5:1295250	HET	OTHERS	37.31
P19	MUTANT	KMT2B	c.6625G>C(p.E2209Q)	19:36224075	19:36224075	HET	MISSENSE	7.61
P19	MUTANT	TP53	c.479del(p.M160Rfs*10)	17:7578451	17:7578451	HET	FRAMESHIFT	33.69
P19	CNV	MDM2					CNV		6.37
P20	CNV	PIK3CA					CNV		4.2
P20	MUTANT	KMT2D	c.697G>T(p.E233*)	12:49447401	12:49447401	HET	NONSENSE	5.21
P20	MUTANT	CDK6	c.295G>T(p.E99*)	7:92404084	7:92404084	HET	NONSENSE	23.71
P20	MUTANT	LYN	c.264G>T(p.E88D)	8:56860262	8:56860262	HET	MISSENSE	25.56
P20	MUTANT	TSC1	c.1729G>A(p.E577K)	9:135781236	9:135781236	HET	MISSENSE	3.8
P20	MUTANT	PRDM1	c.151G>A(p.E51K)	6:106536184	6:106536184	HET	MISSENSE	30.84
P20	MUTANT	ABCB1	c.76G>C(p.D26H)	7:87225123	7:87225123	HET	MISSENSE	2.1
P20	MUTANT	SEPTIN9	c.331C>T(p.R111W)	17:75398449	17:75398449	HET	MISSENSE	24.04
P20	MUTANT	PIK3CA	c.1633G>A(p.E545K)	3:178936091	3:178936091	HET	MISSENSE	11.16
P20	MUTANT	NOTCH1	c.1093C>T(p.R365C)	9:139413049	9:139413049	HET	MISSENSE	1.89
P20	MUTANT	MET	c.1550G>T(p.G517V)	7:116380928	7:116380928	HET	MISSENSE	2.31
P20	MUTANT	NOTCH2	c.2299C>T(p.Q767*)	1:120496232	1:120496232	HET	NONSENSE	18.17
P20	MUTANT	TP53	c.733G>A(p.G245S)	17:7577548	17:7577548	HET	MISSENSE	3.63
P20	MUTANT	FAT1	c.3838G>A(p.D1280N)	4:187557873	4:187557873	HET	MISSENSE	0.99
P20	MUTANT	FANCA	c.3298C>G(p.P1100A)	16:89815117	16:89815117	HET	MISSENSE	1.32
P20	MUTANT	FAT1	c.12229C>T(p.Q4077*)	4:187519154	4:187519154	HET	NONSENSE	2.66
P20	MUTANT	NOTCH2	c.3404G>A(p.C1135Y)	1:120480023	1:120480023	HET	MISSENSE	1.78
P20	MUTANT	FAT1	c.445T>G(p.F149V)	4:187630537	4:187630537	HET	MISSENSE	0.98
P20	MUTANT	FAT1	c.3815_3818delinsTATCG(p.Y1272Lfs*10)	4:187557893	4:187557896	HET	FRAMESHIFT	3.42
P20	MUTANT	FAT1	c.6340G>T(p.G2114W)	4:187541400	4:187541400	HET	MISSENSE	0.98
P20	MUTANT	BARD1	c.1708C>T(p.L570F)	2:215610548	2:215610548	HET	MISSENSE	1.52
P20	MUTANT	NOTCH1	c.3039_3049del(p.F1013Lfs*8)	9:139403444	9:139403454	HET	FRAMESHIFT	4.22
P20	MUTANT	FAT1	c.5215_5218del(p.G1739Lfs*13)	4:187542522	4:187542525	HET	FRAMESHIFT	1.21
P21	MUTANT	FBXW7	c.1173T>G(p.Y391*)	4:153247275	4:153247275	HET	NONSENSE	30.12
P21	MUTANT	HDAC9	c.358C>A(p.Q120K)	7:18625113	7:18625113	HET	MISSENSE	10.67
P21	MUTANT	CHD8	c.151G>A(p.A51T)	14:21897350	14:21897350	HET	MISSENSE	18.89
P21	MUTANT	NTRK3	c.454C>A(p.L152I)	15:88690576	15:88690576	HET	MISSENSE	19.28
P21	MUTANT	TP53	c.532del(p.H178Tfs*69)	17:7578398	17:7578398	HET	FRAMESHIFT	20.81
P21	MUTANT	CDKN2A	c.181del(p.E61Sfs*85)	9:21971177	9:21971177	HET	FRAMESHIFT	26.83
P21	MUTANT	RUNX1T1	c.1717G>C(p.E573Q)	8:92972487	8:92972487	HET	MISSENSE	15.99
P21	MUTANT	KEAP1	c.1409_1413delinsATCTG(p.R470H)	19:10600442	19:10600446	HET	MISSENSE	19.74
P21	MUTANT	AXIN2	c.1486G>C(p.A496P)	17:63533668	17:63533668	HET	MISSENSE	20.28
P21	MUTANT	NSD1	c.5206C>T(p.R1736*)	5:176710791	5:176710791	HET	NONSENSE	26.93
P23	CNV	TERC					CNV		5.98
P23	CNV	SOX2					CNV		4.33
P23	MUTANT	PTEN	c.511C>T(p.Q171*)	10:89711893	10:89711893	HET	NONSENSE	42.32
P23	CNV	PIK3CA					CNV		4.38
P22	CNV	CCND1					CNV		8.34
P22	MUTANT	TP63	c.1034G>C(p.C345S)	3:189586410	3:189586410	HET	MISSENSE	3.02
P22	MUTANT	PIK3CA	c.1624G>A(p.E542K)	3:178936082	3:178936082	HET	MISSENSE	1.77
P22	MUTANT	ARID1B	c.3055G>A(p.G1019S)	6:157495210	6:157495210	HET	MISSENSE	1.33
P22	MUTANT	FAT1	c.12030C>A(p.F4010L)	4:187521125	4:187521125	HET	MISSENSE	31.37
P22	MUTANT	BUB1B	c.933_951del(p.R317Lfs*8)	15:40477542	15:40477560	HET	FRAMESHIFT	2.59
P22	MUTANT	MAP2K4	c.925T>C(p.Y309H)	17:12032456	17:12032456	HET	MISSENSE	2.09
P22	MUTANT	TP53	c.380C>A(p.S127Y)	17:7578550	17:7578550	HET	MISSENSE	52.47
P22	MUTANT	LRP1B	c.10034G>C(p.G3345A)	2:141208160	2:141208160	HET	MISSENSE	2.61
P22	CNV	FGF19					CNV		10.34
P22	MUTANT	FGFR1	c.224A>G(p.E75G)	8:38287334	8:38287334	HET	MISSENSE	2.56
P22	MUTANT	ALK	c.1134G>T(p.M378I)	2:29754801	2:29754801	HET	MISSENSE	30.06
P22	MUTANT	FANCD2	c.1883C>G(p.S628C)	3:10105531	3:10105531	HET	MISSENSE	1.72
P22	MUTANT	GRIN2A	c.1532C>T(p.S511L)	16:9934623	16:9934623	HET	MISSENSE	4.1
P24	MUTANT	MAP3K1	c.287C>T(p.A96V)	5:56111687	5:56111687	HET	MISSENSE	4.21
P24	MUTANT	JAK3	c.139G>C(p.D47H)	19:17955088	19:17955088	HET	MISSENSE	4.27
P24	MUTANT	TP53	c.672+2T>C	17:7578175	17:7578175	HET	SPLICING	7.4
P24	MUTANT	NOTCH2	c.5236G>A(p.E1746K)	1:120464410	1:120464410	HET	MISSENSE	4.3
P24	MUTANT	TP53	c.811G>A(p.E271K)	17:7577127	17:7577127	HET	MISSENSE	8.03
P24	MUTANT	BAP1	c.852_856delinsTTCCT(p.E284_K286delinsDS*)	3:52439856	3:52439860	HET	NONSENSE	8.14
P24	MUTANT	EP300	c.4388T>C(p.L1463P)	22:41566511	22:41566511	HET	MISSENSE	15.58
P24	MUTANT	TP53	c.811G>A(p.E271K)	17:7577127	17:7577127	HET	MISSENSE	20.31
P24	MUTANT	BAP1	c.852_856delinsTTCCT(p.E284_K286delinsDS*)	3:52439856	3:52439860	HET	NONSENSE	27.14
P24	MUTANT	EP300	c.4388T>C(p.L1463P)	22:41566511	22:41566511	HET	MISSENSE	43.88
P24	MUTANT	NOTCH2	c.5236G>A(p.E1746K)	1:120464410	1:120464410	HET	MISSENSE	10.89
P24	MUTANT	MAP3K1	c.287C>T(p.A96V)	5:56111687	5:56111687	HET	MISSENSE	11.71
P24	MUTANT	TP53	c.672+2T>C	17:7578175	17:7578175	HET	SPLICING	22.18
P25	MUTANT	TAP1	c.1007T>C(p.F336S)	6:32819903	6:32819903	HET	MISSENSE	4.33
P25	MUTANT	ERBB4	c.2975G>A(p.R992H)	2:212285326	2:212285326	HET	MISSENSE	1.24
P26	CNV	FGF19					CNV		6.02
P26	MUTANT	AR	c.2069A>G(p.H690R)	X:66931427	X:66931427	HET	MISSENSE	18.94
P26	CNV	CCND1					CNV		6.23
P26	MUTANT	TERT	c.-146C>T	5:1295250	5:1295250	HET	OTHERS	37.52
P26	MUTANT	LYN	c.763G>A(p.A255T)	8:56866516	8:56866516	HET	MISSENSE	26.85
P26	MUTANT	MLH3	c.3363G>A(p.M1121I)	14:75509098	14:75509098	HET	MISSENSE	5.15
P26	MUTANT	SMAD4	c.1435G>C(p.A479P)	18:48603134	18:48603134	HET	MISSENSE	4.86
P26	MUTANT	CDKN2A	c.106del(p.A36Rfs*17)	9:21974721	9:21974721	HET	FRAMESHIFT	29.94
P26	MUTANT	FLT4	c.1021C>G(p.P341A)	5:180055964	5:180055964	HET	MISSENSE	14
P26	MUTANT	TP53	c.818G>A(p.R273H)	17:7577120	17:7577120	HET	MISSENSE	36.95
P27	MUTANT	GRM8	c.1019-2A>G	7:126542735	7:126542735	HET	SPLICING	3.17
P27	CNV	EGFR					CNV		11.03
P27	MUTANT	TP53	c.818del(p.R273Lfs*72)	17:7577120	17:7577120	HET	FRAMESHIFT	42.63
P27	MUTANT	NOTCH1	c.1319G>A(p.C440Y)	9:139412326	9:139412326	HET	MISSENSE	47.41
P27	CNV	CCND1					CNV		5.08
P27	MUTANT	LRP1B	c.5608A>T(p.N1870Y)	2:141528468	2:141528468	HET	MISSENSE	14.11
P28	CNV	PIK3CA					CNV		5.26
P28	MUTANT	TP53	c.574C>T(p.Q192*)	17:7578275	17:7578275	HET	NONSENSE	84.41
P28	MUTANT	BRAF	c.1061G>A(p.R354Q)	7:140494187	7:140494187	HET	MISSENSE	27.39
P28	CNV	SOX2					CNV		4.95
P28	MUTANT	INPP4B	c.2098A>G(p.K700E)	4:143043318	4:143043318	HET	MISSENSE	1.24
P28	CNV	TERT					CNV		5.01
P28	MUTANT	AR	c.351_352delinsCA(p.Q118K)	X:66765339	X:66765340	HET	MISSENSE	9.96
P28	MUTANT	PIK3CA	c.1624G>A(p.E542K)	3:178936082	3:178936082	HET	MISSENSE	50
P28	MUTANT	MLH3	c.3092G>C(p.C1031S)	14:75513267	14:75513267	HET	MISSENSE	42.49
P28	CNV	MYC					CNV		8.86
P28	MUTANT	RB1	c.219_220dup(p.A74Efs*4)	13:48881488	13:48881488	HET	FRAMESHIFT	66.97
P28	CNV	TERC					CNV		4.7
P29	MUTANT	WRN	c.2274T>G(p.S758R)	8:30973870	8:30973870	HET	MISSENSE	4.55
P29	MUTANT	STAG2	c.2087C>A(p.A696D)	X:123199787	X:123199787	HET	MISSENSE	15
P29	MUTANT	TP53	c.711G>T(p.M237I)	17:7577570	17:7577570	HET	MISSENSE	51.01
P29	MUTANT	NOTCH1	c.770_791del(p.N257Tfs*13)	9:139413969	9:139413990	HET	FRAMESHIFT	24.91
P29	MUTANT	NTRK1	c.23G>T(p.C8F)	1:156811886	1:156811886	HET	MISSENSE	4.27
P29	MUTANT	DDR2	c.1660G>C(p.A554P)	1:162741969	1:162741969	HET	MISSENSE	0.97
P29	MUTANT	RAD50	c.3292C>T(p.R1098W)	5:131953889	5:131953889	HET	MISSENSE	1.17
P30	MUTANT	TGFBR2	c.1558C>T(p.R520*)	3:30729962	3:30729962	HET	NONSENSE	39.12
P30	MUTANT	PKHD1	c.10264dup(p.W3422Lfs*14)	6:51524659	6:51524659	HET	FRAMESHIFT	11.94
P30	MUTANT	EXT2	c.935C>T(p.S312L)	11:44146431	11:44146431	HET	MISSENSE	47.11
P30	MUTANT	TP53	c.637C>T(p.R213*)	17:7578212	17:7578212	HET	NONSENSE	39.18
P30	MUTANT	MEN1	c.1561del(p.R521Gfs*43)	11:64572093	11:64572093	HET	FRAMESHIFT	44.2
P30	MUTANT	FAT1	c.46C>T(p.Q16*)	4:187630936	4:187630936	HET	NONSENSE	38.97
P30	MUTANT	ABCB1	c.1169G>A(p.G390E)	7:87179839	7:87179839	HET	MISSENSE	25.63
P30	MUTANT	PIK3R1	c.347G>A(p.R116Q)	5:67589169	5:67589169	HET	MISSENSE	3.35
P30	MUTANT	MECOM	c.2008G>A(p.E670K)	3:168833652	3:168833652	HET	MISSENSE	36.56
P30	MUTANT	SETBP1	c.3545C>G(p.S1182C)	18:42532850	18:42532850	HET	MISSENSE	27.6
P31	MUTANT	CTCF	c.451G>A(p.E151K)	16:67645186	16:67645186	HET	MISSENSE	5.52
P31	MUTANT	NAT1	c.379C>T(p.R127C)	8:18079935	8:18079935	HET	MISSENSE	1.87
P31	MUTANT	TERT	c.-124C>T	5:1295228	5:1295228	HET	OTHERS	17.82
P31	MUTANT	CDKN2A	c.149A>G(p.Q50R)	9:21974678	9:21974678	HET	MISSENSE	23.06
P31	MUTANT	TP53	c.380C>T(p.S127F)	17:7578550	17:7578550	HET	MISSENSE	18.7
P33	MUTANT	TP53	c.1024C>T(p.R342*)	17:7574003	17:7574003	HET	NONSENSE	6.46
P33	MUTANT	TP53	c.845_873dup(p.K292Gfs*63)	17:7577064	17:7577064	HET	FRAMESHIFT	4.33
P33	MUTANT	ZNF217	c.620C>T(p.A207V)	20:52198746	20:52198746	HET	MISSENSE	9.67
P33	MUTANT	PKHD1	c.8519G>A(p.R2840H)	6:51640641	6:51640641	HET	MISSENSE	1.3
P33	MUTANT	ERCC4	c.1353G>A(p.M451I)	16:14029142	16:14029142	HET	MISSENSE	1.63
P33	MUTANT	EMSY	c.2722C>A(p.H908N)	11:76255315	11:76255315	HET	MISSENSE	1.4
P33	MUTANT	KMT2B	c.1993del(p.V665Cfs*63)	19:36212241	19:36212241	HET	FRAMESHIFT	5.23
P33	MUTANT	TERT	c.-124C>T	5:1295228	5:1295228	HET	OTHERS	8.64
P34	MUTANT	CDKN2A	c.322G>T(p.D108Y)	9:21971036	9:21971036	HET	MISSENSE	18.92
P34	MUTANT	FAT1	c.847C>T(p.Q283*)	4:187630135	4:187630135	HET	NONSENSE	23.08
P35	CNV	EGFR					CNV		25.8
P35	MUTANT	TP53	c.451C>T(p.P151S)	17:7578479	17:7578479	HET	MISSENSE	76.87
P35	MUTANT	CDKN2A	c.89_104del(p.A30Gfs*18)	9:21974723	9:21974738	HET	FRAMESHIFT	63.95
P35	CNV	CRKL					CNV		10.13
P35	CNV	FGFR1					CNV		4.41
P36	SV	KMT2A	KMT2A:exon8~IGR (downstream NECTIN1)	11:118353445	11:119632840		SV	30.3
P36	CNV	ERBB3					CNV		5.38
P36	MUTANT	SETBP1	c.653A>G(p.N218S)	18:42529958	18:42529958	HET	MISSENSE	25.48
P36	CNV	MLH1					CNV		0.93
P36	CNV	FGF19					CNV		22.18
P36	MUTANT	TP53	c.1010G>T(p.R337L)	17:7574017	17:7574017	HET	MISSENSE	2.68
P36	MUTANT	PKHD1	c.1568G>A(p.S523N)	6:51921722	6:51921722	HET	MISSENSE	40.2
P36	CNV	CDKN2B					CNV		0.44
P36	MUTANT	EGFR	c.3161G>T(p.G1054V)	7:55269474	7:55269474	HET	MISSENSE	18.14
P36	CNV	VHL					CNV		0.91
P36	MUTANT	TP53	c.216del(p.V73Wfs*50)	17:7579471	17:7579471	HET	FRAMESHIFT	60.24
P36	CNV	SDHD					CNV		0.99
P36	MUTANT	CREBBP	c.4131dup(p.R1378Tfs*10)	16:3790401	16:3790401	HET	FRAMESHIFT	26.5
P36	CNV	CCND1					CNV		21.6
P36	MUTANT	RPTOR	c.1509+1G>A	17:78831701	17:78831701	HET	SPLICING	39.66
P36	CNV	CDKN2A					CNV		0.47
P37	MUTANT	CSF1R	c.1697C>T(p.P566L)	5:149441342	5:149441342	HET	MISSENSE	1.03
P37	MUTANT	CXCR4	c.215A>G(p.K72R)	2:136873295	2:136873295	HET	MISSENSE	0.7
P37	MUTANT	SOCS1	c.154G>T(p.D52Y)	16:11349182	16:11349182	HET	MISSENSE	9.34
P37	MUTANT	DICER1	c.5684G>T(p.R1895L)	14:95556920	14:95556920	HET	MISSENSE	1.03
P37	MUTANT	KMT2A	c.206G>A(p.S69N)	11:118307433	11:118307433	HET	MISSENSE	1.82
P38	CNV	SOX2					CNV		5.36
P38	CNV	IL7R					CNV		4.91
P38	CNV	EGFR					CNV		14.2
P38	MUTANT	FANCM	c.3295C>G(p.R1099G)	14:45645252	14:45645252	HET	MISSENSE	11.52
P38	MUTANT	CDK12	c.1245G>A(p.M415I)	17:37627330	17:37627330	HET	MISSENSE	1.15
P38	CNV	TERC					CNV		4.66
P38	MUTANT	GNA11	c.550G>A(p.V184M)	19:3115015	19:3115015	HET	MISSENSE	10.89
P38	MUTANT	PDE11A	c.604-3_608del	2:178592489	2:178592496	HET	SPLICING	68.05
P38	CNV	PIK3CA					CNV		5.41
P38	CNV	ERBB3					CNV		5.18
P38	CNV	CDKN2A					CNV		0.36
P38	MUTANT	TP53	c.643A>C(p.S215R)	17:7578206	17:7578206	HET	MISSENSE	78.96
P38	CNV	CDKN2B					CNV		0.35
P38	MUTANT	TAP2	c.943C>T(p.Q315*)	6:32802933	6:32802933	HET	NONSENSE	16.19
P38	CNV	CCND1					CNV		5.09
P38	MUTANT	FAT1	c.10790del(p.G3597Afs*3)	4:187524890	4:187524890	HET	FRAMESHIFT	54.59
P38	MUTANT	KITLG	c.40C>T(p.L14F)	12:88939618	12:88939618	HET	MISSENSE	10.91
P39	MUTANT	NOTCH1	c.1181G>A(p.G394D)	9:139412663	9:139412663	HET	MISSENSE	2.45
P39	MUTANT	APC	c.8296A>T(p.S2766C)	5:112179587	5:112179587	HET	MISSENSE	0.99
P39	MUTANT	TP53	c.631A>G(p.T211A)	17:7578218	17:7578218	HET	MISSENSE	1.82
P39	MUTANT	FBXW7	c.925dup(p.S309Ffs*10)	4:153249498	4:153249498	HET	FRAMESHIFT	1.17
P39	MUTANT	ADGRB3	c.443A>G(p.D148G)	6:69349010	6:69349010	HET	MISSENSE	0.93
P39	MUTANT	LRP1B	c.8706G>T(p.R2902S)	2:141259400	2:141259400	HET	MISSENSE	1.05
P39	MUTANT	FBXW7	c.1128_1135del(p.L376Ffs*14)	4:153247313	4:153247320	HET	FRAMESHIFT	1.5
P39	MUTANT	NAT1	c.584A>G(p.K195R)	8:18080140	8:18080140	HET	MISSENSE	1.28
P39	MUTANT	TP53	c.659A>G(p.Y220C)	17:7578190	17:7578190	HET	MISSENSE	3.09
P39	MUTANT	PPM1D	c.1714C>T(p.R572*)	17:58740809	17:58740809	HET	NONSENSE	2.4
P39	MUTANT	TP53	c.535C>A(p.H179N)	17:7578395	17:7578395	HET	MISSENSE	3.39
P39	MUTANT	KRAS	c.35G>A(p.G12D)	12:25398284	12:25398284	HET	MISSENSE	0.54
P39	MUTANT	MTOR	c.3185C>G(p.A1062G)	1:11273556	1:11273556	HET	MISSENSE	24.05
P39	MUTANT	FBXW7	c.925dup(p.S309Ffs*10)	4:153249498	4:153249498	HET	FRAMESHIFT	15.2
P39	MUTANT	LRP1B	c.8706G>T(p.R2902S)	2:141259400	2:141259400	HET	MISSENSE	19.47
P39	MUTANT	NAT1	c.584A>G(p.K195R)	8:18080140	8:18080140	HET	MISSENSE	17.2
P39	MUTANT	FBXW7	c.1128_1135del(p.L376Ffs*14)	4:153247313	4:153247320	HET	FRAMESHIFT	15.38
P39	MUTANT	KRAS	c.35G>A(p.G12D)	12:25398284	12:25398284	HET	MISSENSE	33.33
P40	MUTANT	NOTCH2	c.1245dup(p.V416Cfs*3)	1:120510718	1:120510718	HET	FRAMESHIFT	1.14
P40	MUTANT	TP53	c.641A>G(p.H214R)	17:7578208	17:7578208	HET	MISSENSE	1
P40	MUTANT	TP53	c.733G>A(p.G245S)	17:7577548	17:7577548	HET	MISSENSE	1.44
P40	MUTANT	NOTCH1	c.5897A>C(p.H1966P)	9:139395041	9:139395041	HET	MISSENSE	1.16
P40	MUTANT	FAT1	c.3467dup(p.S1157Ifs*9)	4:187584565	4:187584565	HET	FRAMESHIFT	1.43
P40	MUTANT	DICER1	c.4627T>C(p.S1543P)	14:95562630	14:95562630	HET	MISSENSE	15.53
P40	CNV	FGFR1					CNV		15.4
P40	MUTANT	TP53	c.376T>A(p.Y126N)	17:7578554	17:7578554	HET	MISSENSE	64.08
P40	MUTANT	NOTCH1	c.1154C>T(p.S385F)	9:139412690	9:139412690	HET	MISSENSE	1.91
P40	MUTANT	SETD2	c.4775G>T(p.R1592L)	3:47147551	3:47147551	HET	MISSENSE	42.18
P40	MUTANT	NOTCH2	c.1236_1244delinsAT(p.C412*)	1:120510720	1:120510728	HET	NONSENSE	1.16
P41	MUTANT	PIK3CA	c.1624G>A(p.E542K)	3:178936082	3:178936082	HET	MISSENSE	34.6
P41	MUTANT	TP53	c.725_727del(p.C242_M243delinsL)	17:7577554	17:7577556	HET	INDEL	18.33
P41	MUTANT	ARID2	c.5306G>A(p.R1769Q)	12:46287447	12:46287447	HET	MISSENSE	18.63
P41	MUTANT	JUN	c.536G>A(p.G179D)	1:59248207	1:59248207	HET	MISSENSE	2.84
P41	MUTANT	ARID2	c.5306G>A(p.R1769Q)	12:46287447	12:46287447	HET	MISSENSE	24.11
P41	MUTANT	PIK3CA	c.1624G>A(p.E542K)	3:178936082	3:178936082	HET	MISSENSE	31.46
P41	MUTANT	NSD1	c.4160-1414_4314delinsCACAA	5:176685576	5:176687144	HET	SPLICING	16.22
P41	MUTANT	TP53	c.725_727del(p.C242_M243delinsL)	17:7577554	17:7577556	HET	INDEL	63.82
P42	MUTANT	NOTCH1	c.1211A>G(p.Y404C)	9:139412633	9:139412633	HET	MISSENSE	1.3
P42	CNV	CDK6					CNV		9.97
P42	MUTANT	DOT1L	c.1615C>T(p.Q539*)	19:2213595	19:2213595	HET	NONSENSE	1.2
P42	MUTANT	CDKN2A	c.458-1G>A	9:21968242	9:21968242	HET	SPLICING	46.14
P42	MUTANT	SDHA	c.1366T>G(p.S456A)	5:236648	5:236648	HET	MISSENSE	12.34
P42	CNV	ABCB1					CNV		5.72
P42	MUTANT	IDH1	c.395G>A(p.R132H)	2:209113112	2:209113112	HET	MISSENSE	1.17
P42	CNV	HGF					CNV		5.38
P42	MUTANT	FANCA	c.1343A>T(p.Y448F)	16:89857827	16:89857827	HET	MISSENSE	35.36
P42	MUTANT	TP53	c.376-2A>T	17:7578556	17:7578556	HET	SPLICING	63.8
P42	MUTANT	FAT1	c.5212C>T(p.Q1738*)	4:187542528	4:187542528	HET	NONSENSE	53.64
P43	MUTANT	ATM	c.3400A>T(p.M1134L)	11:108150333	11:108150333	HET	MISSENSE	7.51
P43	MUTANT	CDK8	c.773T>C(p.V258A)	13:26967630	13:26967630	HET	MISSENSE	1.84
P43	MUTANT	NOTCH1	c.5707G>T(p.E1903*)	9:139395231	9:139395231	HET	NONSENSE	42.16
P43	MUTANT	CUL3	c.678G>C(p.K226N)	2:225376078	2:225376078	HET	MISSENSE	22.1
P43	MUTANT	ATM	c.4106C>T(p.S1369L)	11:108158439	11:108158439	HET	MISSENSE	14.71
P43	MUTANT	TP53	c.670G>T(p.E224*)	17:7578179	17:7578179	HET	NONSENSE	31.33
P43	MUTANT	NOTCH2	c.4424_4426delinsCTT(p.Y1475_I1476delinsSF)	1:120468013	1:120468015	HET	MISSENSE	8.52
P44	MUTANT	PKHD1	c.335G>C(p.G112A)	6:51944753	6:51944753	HET	MISSENSE	3.3
P44	MUTANT	ERCC4	c.1885G>A(p.A629T)	16:14031696	16:14031696	HET	MISSENSE	4.4
P44	MUTANT	DOT1L	c.2445G>C(p.Q815H)	19:2216990	19:2216990	HET	MISSENSE	5.42
P44	MUTANT	JAK2	c.2404A>G(p.I802V)	9:5080653	9:5080653	HET	MISSENSE	6.86
P44	MUTANT	TP53	c.251_259delinsGCGG(p.A84Gfs*63)	17:7579428	17:7579436	HET	FRAMESHIFT	8.02
P44	MUTANT	TERT	c.-146C>T	5:1295250	5:1295250	HET	OTHERS	5.15
P44	MUTANT	NOTCH1	c.3442G>T(p.E1148*)	9:139402475	9:139402475	HET	NONSENSE	2.8
P44	MUTANT	MC1R	c.178_207del(p.V60_L69del)	16:89985842	16:89985871	HET	INDEL	1.54
P44	MUTANT	BLM	c.4205C>T(p.P1402L)	15:91358460	15:91358460	HET	MISSENSE	3.66
P44	MUTANT	NOTCH1	c.3442G>T(p.E1148*)	9:139402475	9:139402475	HET	NONSENSE	2.89
P44	MUTANT	EPHA2	c.277del(p.R93Vfs*69)	1:16475419	1:16475419	HET	FRAMESHIFT	0.97
P44	MUTANT	EPHA3	c.1256G>A(p.S419N)	3:89391190	3:89391190	HET	MISSENSE	3.53
P44	MUTANT	JAK2	c.2404A>G(p.I802V)	9:5080653	9:5080653	HET	MISSENSE	19.18
P44	MUTANT	PKHD1	c.335G>C(p.G112A)	6:51944753	6:51944753	HET	MISSENSE	3.34
P44	MUTANT	MC1R	c.178_207del(p.V60_L69del)	16:89985842	16:89985871	HET	INDEL	2.99
P44	MUTANT	DOT1L	c.2445G>C(p.Q815H)	19:2216990	19:2216990	HET	MISSENSE	8.35
P44	MUTANT	FANCM	c.3203A>G(p.D1068G)	14:45645160	14:45645160	HET	MISSENSE	0.94
P44	MUTANT	TERT	c.-146C>T	5:1295250	5:1295250	HET	OTHERS	7.72
P44	MUTANT	ERCC4	c.1885G>A(p.A629T)	16:14031696	16:14031696	HET	MISSENSE	7.12
P44	MUTANT	TP53	c.251_259delinsGCGG(p.A84Gfs*63)	17:7579428	17:7579436	HET	FRAMESHIFT	12.71
P45	MUTANT	GRIN2A	c.3064C>T(p.R1022C)	16:9858337	16:9858337	HET	MISSENSE	10.87
P45	MUTANT	CUL3	c.156G>T(p.M52I)	2:225400269	2:225400269	HET	MISSENSE	1.43
P45	MUTANT	LHCGR	c.1577T>C(p.V526A)	2:48915359	2:48915359	HET	MISSENSE	1.3
P45	MUTANT	CDKN2A	c.45G>A(p.W15*)	9:21974782	9:21974782	HET	NONSENSE	12.09
P45	MUTANT	PMS1	c.583G>A(p.A195T)	2:190708690	2:190708690	HET	MISSENSE	3.37
P45	MUTANT	TP53	c.782+1G>A	17:7577498	17:7577498	HET	SPLICING	11.11
P45	MUTANT	TERT	c.-124C>T	5:1295228	5:1295228	HET	OTHERS	10.12
P45	MUTANT	SDHA	c.19C>G(p.L7V)	5:218489	5:218489	HET	MISSENSE	11.45
P45	MUTANT	TP53	c.782+1G>A	17:7577498	17:7577498	HET	SPLICING	7.08
P45	MUTANT	SKP2	c.713C>G(p.S238C)	5:36170487	5:36170487	HET	MISSENSE	1.5
P45	MUTANT	TERT	c.-124C>T	5:1295228	5:1295228	HET	OTHERS	6.94
P45	MUTANT	GRIN2A	c.3064C>T(p.R1022C)	16:9858337	16:9858337	HET	MISSENSE	4.97
P45	MUTANT	CDKN2A	c.45G>A(p.W15*)	9:21974782	9:21974782	HET	NONSENSE	6.44
P45	MUTANT	SDHA	c.19C>G(p.L7V)	5:218489	5:218489	HET	MISSENSE	4.13
P46	MUTANT	PRDM1	c.597G>A(p.W199*)	6:106547360	6:106547360	HET	NONSENSE	2.62
P46	MUTANT	RICTOR	c.1006C>T(p.R336C)	5:38968099	5:38968099	HET	MISSENSE	1.39
P46	MUTANT	NFE2L2	c.100C>G(p.R34G)	2:178098945	2:178098945	HET	MISSENSE	1.6
P46	MUTANT	TP53	c.626_627del(p.R209Kfs*6)	17:7578222	17:7578223	HET	FRAMESHIFT	8.96
P46	MUTANT	PRF1	c.1053C>A(p.D351E)	10:72358424	10:72358424	HET	MISSENSE	2.86
P46	MUTANT	CDKN2A		9:21974575	9:21981167	HET	SPLICING	1.79
P46	MUTANT	PLCB4	c.1748C>T(p.A583V)	20:9388700	20:9388700	HET	MISSENSE	3.18
P46	CNV	TOP2A					CNV		4.53
P46	MUTANT	KIT	c.1813G>T(p.E605*)	4:55594027	4:55594027	HET	NONSENSE	1.4
P46	MUTANT	TP53	c.626_627del(p.R209Kfs*6)	17:7578222	17:7578223	HET	FRAMESHIFT	45.03
P46	MUTANT	NOTCH1	c.5327C>T(p.S1776F)	9:139396781	9:139396781	HET	MISSENSE	9.62
P46	MUTANT	PRDM1	c.597G>A(p.W199*)	6:106547360	6:106547360	HET	NONSENSE	22.31
P46	CNV	ERBB2					CNV		8.05
P46	MUTANT	CDKN2A		9:21974575	9:21981167	HET	SPLICING	12.66
P46	MUTANT	PRF1	c.1053C>A(p.D351E)	10:72358424	10:72358424	HET	MISSENSE	17.03
P46	MUTANT	PLCB4	c.1748C>T(p.A583V)	20:9388700	20:9388700	HET	MISSENSE	12.73
P48	MUTANT	CDKN2A	c.172C>T(p.R58*)	9:21971186	9:21971186		NONSENSE	12.54	-
P48	MUTANT	CYP2A6	c.1433T>A(p.V478E)	19:41349753	19:41349753		MISSENSE	7.2	-
P48	MUTANT	PMS1	c.1693T>A(p.L565I)	2:190719691	2:190719691		MISSENSE	1.2	-
P48	MUTANT	RAD50	c.2858A>C(p.N953T)	5:131944837	5:131944837		MISSENSE	20.03	-
P48	MUTANT	TP53	c.708_709dup(p.M237Tfs*11)	17:7577571	17:7577571		FRAMESHIFT	2.16	-
P48	MUTANT	TP53	c.725G>T(p.C242F)	17:7577556	17:7577556		MISSENSE	17.19	-
P48	MUTANT	CDKN2A	c.262G>T(p.E88*)	9:21971096	9:21971096		NONSENSE	13.64	-
P48	MUTANT	HRAS	c.35G>A(p.G12D)	11:534288	11:534288		MISSENSE	31.31	-
P48	MUTANT	KEAP1	c.705C>A(p.D235E)	19:10602873	19:10602873		MISSENSE	1.63	-
P48	MUTANT	SDHA	c.634_636delinsACC(p.D212T)	5:228312	5:228314		MISSENSE	5.03	-
P48	MUTANT	TERT	c.-124C>T	5:1295228	5:1295228		OTHERS	8.91	-
P47	MUTANT	CYLD	c.2458C>T(p.Q820*)	16:50827573	16:50827573		NONSENSE	2.21	-
P47	MUTANT	TNFAIP3	c.673G>A(p.A225T)	6:138197171	6:138197171		MISSENSE	1.05	-
P47	MUTANT	ZNF703	c.29C>T(p.P10L)	8:37553526	8:37553526		MISSENSE	17.71	-
P47	MUTANT	NOTCH2	c.1974C>G(p.I658M)	1:120502067	1:120502067		MISSENSE	2.03	-
P47	MUTANT	CYLD	c.1217C>A(p.S406*)	16:50813663	16:50813663		NONSENSE	1.36	-
P47	MUTANT	IL7R	c.91G>A(p.E31K)	5:35860962	5:35860962		MISSENSE	4.31	-
P47	MUTANT	BRIP1	c.2906-1G>A	17:59761502	17:59761502		SPLICING	18.14	-
P47	MUTANT	POLE	c.773C>A(p.T258N)	12:133253977	12:133253977		MISSENSE	2.4	-
P47	MUTANT	CREBBP	c.4729-522_4891-35del	16:3781509	16:3782460		OTHERS	1.2	-
P47	MUTANT	TGFBR2	c.1404_1412del(p.K468_D471delinsN)	3:30715670	3:30715678		INDEL	14.3	-
P47	MUTANT	TGFBR2	c.1404_1412del(p.K468_D471delinsN)	3:30715670	3:30715678		INDEL	0.5	-
P47	MUTANT	ZNF703	c.29C>T(p.P10L)	8:37553526	8:37553526		MISSENSE	1.01	-

## Sheet: Figure 4B-G
Figure 4b-g The genetic landscape and radiographic tumor response analysis. Comparisons of radiographic tumor response between HPV-positive (n=9) and HPV-negative (n=39) patients (p=0.012) (b); TP53-mutant (n=37) and TP53-wildtype (n=10) patients (p=0.006) (c); and TERT-mutant (n=11) and TERT-wildtype (n=36) patients by using the two-sided Mann-Whitney U nonparametric test (p=0.01) (d). Correlati…
PID	Age(years)	Sex	Site	HPV	PD-L1 CPS	cTNM stage before treatment	RESIST 1.1 Response	Patthological Response	Radiographic tumor regression according to RESIST 1.1 (%)	Treatment	TP53	TERT
P01	>=65	Male	Hypopharyngeal	Negative	0	IVa	PR	MPR	51.6	Surgery	Mutant	Wildtype			37
P02	<65	Male	Laryngeal	Positive	5	IVa	PR	NA	47.4	RT	Mutant	Wildtype		HPV+
P03	<65	Female	Oral	Negative	0	IVa	PR	NonMPR	30.6	Surgery	Mutant	Mutant		HPV-
P04	<65	Male	Oral	Negative	83	IVa	PR	NonMPR	37.1981	Surgery	Mutant	Mutant
P05	<65	Male	Oral	Negative	3	IVa	SD	NonMPR	23.9808	Surgery	Mutant	Mutant
P06	<65	Male	Oropharyngeal	Negative	5	IVa	PR	NA	66.436	RT	Mutant	Wildtype
P07	<65	Male	Laryngeal	Negative	0	IVa	PR	NA	40.1929	RT	Mutant	Wildtype
P08	<65	Male	Laryngeal	Negative	0	IVa	CR	NA	100	RT	Mutant	Wildtype
P09	<65	Male	Oral	Negative	1	IVb	PD	NonMPR	-29.2845	Surgery	Mutant	Wildtype
P10	<65	Male	Laryngeal	Negative	0	IVb	PR	NA	48.7603	RT	Mutant	Wildtype
P11	>=65	Male	Laryngeal	Negative	5	IVa	CR	NA	100	RT	Mutant	Wildtype
P12	<65	Female	Oropharyngeal	Positive	5	III	CR	PCR	100	Surgery	Wildtype	Wildtype
P13	<65	Male	Oropharyngeal	Positive	5	II	CR	PCR	100	Surgery	Wildtype	Wildtype
P14	>=65	Male	Hypopharyngeal	Negative	35	IVb	PR	NA	59.5261	RT	Mutant	Wildtype
P15	<65	Male	Hypopharyngeal	Negative	0	III	CR	NA	100	RT	Mutant	Wildtype
P16	<65	Male	Oral	Negative	2	IVa	CR	PCR	100	Surgery	Mutant	Wildtype
P17	<65	Male	Oropharyngeal	Positive	52	II	PR	PCR	30.3892	Surgery	Mutant	Wildtype
P18	<65	Male	Laryngeal	Negative	1	IVa	PR	NA	56.7708	RT	Wildtype	Wildtype
P19	<65	Male	Oral	Negative	4	III	PR	NA	43.3333	Surgery	Mutant	Mutant
P20	<65	Male	Oropharyngeal	Positive	2	II	PR	PCR	58.9205	Surgery	Wildtype	Wildtype
P21	<65	Male	Laryngeal	Negative	1	IVa	PR	NA	50.1211	RT	Mutant	Wildtype
P22	>=65	Male	Laryngeal	Negative	5	IVa	PR	PCR	53.1295	Surgery	Mutant	Wildtype
P23	<65	Male	Oropharyngeal	Positive	65	II	PR	PCR	68.8568	Surgery	Wildtype	Wildtype
P24	>=65	Male	Oropharyngeal	Negative	68	IVa	SD	NonMPR	-1.33657	Surgery	Mutant	Wildtype
P25	<65	Male	Laryngeal	Positive	4	IVa	PR	NA	60.9302	RT	Wildtype	Wildtype
P26	>=65	Male	Oral	Negative	8	IVa	PR	PCR	42.5676	Surgery	Mutant	Mutant
P27	>=65	Male	Oropharyngeal	Negative	2	IVb	PR	NA	40.1257	RT	Mutant	Wildtype
P28	<65	Male	Oropharyngeal	Negative	0	IVa	PR	NA	35.0087	RT	Mutant	Mutant
P29	>=65	Female	Oral	Negative	8	IVa	PR	MPR	41.8838	Surgery	Mutant	Wildtype
P30	<65	Female	Oral	Negative	10	IVa	PR	NA	35.041	RT	Mutant	Wildtype
P31	<65	Female	Oral	Negative	12	III	PR	PCR	37.6812	Surgery	Mutant	Mutant
P32	<65	Male	Oropharyngeal	Negative	#N/A	IVa	PR	PCR	42.278	Surgery	NA	NA
P33	<65	Male	Oral	Negative	1	IVa	PR	PCR	36.4985	Surgery	Mutant	Mutant
P34	<65	Male	Hypopharyngeal	Negative	1	IVa	PR	NA	49.2188	RT	Wildtype	Wildtype
P35	<65	Male	Oral	Negative	10	IVa	PR	PCR	55.7471	Surgery	Mutant	Wildtype
P36	>=65	Male	Hypopharyngeal	Negative	1	IVa	CR	NA	100	RT	Mutant	Wildtype
P37	>=65	Male	Oropharyngeal	Positive	12	II	CR	NA	100	RT	Wildtype	Wildtype
P38	>=65	Male	Hypopharyngeal	Negative	2	IVa	PR	NA	35.5064	RT	Mutant	Wildtype
P39	<65	Male	Oropharyngeal	Negative	0	IVa	PR	NonMPR	31.746	Surgery	Wildtype	Wildtype
P40	<65	Male	Oropharyngeal	Negative	2	IVa	SD	NA	11.5152	I+C	Mutant	Wildtype
P41	<65	Male	Hypopharyngeal	Negative	0	IVa	SD	NonMPR	-5.83333	Surgery	Mutant	Wildtype
P42	<65	Male	Hypopharyngeal	Negative	3	IVa	CR	NA	100	RT	Mutant	Wildtype
P43	>=65	Male	Hypopharyngeal	Negative	1	IVa	PR	NA	35.0531	RT	Mutant	Wildtype
P44	<65	Female	Oral	Negative	12	IVa	PR	PCR	33.0484	Surgery	Mutant	Mutant
P45	<65	Male	Oral	Negative	2	IVa	PR	NonMPR	30.2245	Surgery	Mutant	Mutant
P46	<65	Male	Oral	Negative	3	IVa	PR	NonMPR	31.6562	Surgery	Mutant	Wildtype
P47	<65	Male	Oropharyngeal	Positive	15	II	CR	PCR	100	Surgery	Wildtype	Wildtype
P48	<65	Male	Oral	Negative	5	IVa	PR	PCR	48.3471	Surgery	Mutant	Mutant

## Sheet: Figure 5
Figure 5 Tumor-infiltrating lymphocyte analysis. The radiographic tumor response was significantly associated with the densities of tumor-infiltrating CD8+ T cells (n=47, Spearman R = 0.405, p=0.0005) (a) and tumor-infiltrating M1-like macrophage cells (n=47, Spearman R = 0.375, p=0.009) (b) by using the two-sided Spearman correlation text. The line represents a fitted line. The grey shadow repre…
PID	HPV	TP53	TERT	Radiographic tumor regression according to RESIST 1.1 (%)	T_CD8_T cell(cells/mm2)	T_M1-like macrophage cell(cells/mm2)	T_M2-like macrophage cell(cells/mm2)	T_CD56bright(cells/mm2)	T_CD56dim(cells/mm2)	T_CD4_T cell(cells/mm2)2	T_Tregs(cells/mm2)3
P01	Negative	Mutant	Wildtype	51.6	39	553	45	3529	2007	1232.19	33.3869
P02	Positive	Mutant	Wildtype	47.4	1334	907	499	2697	4764	39.5422	4.34964
P03	Negative	Mutant	Mutant	30.6	291	358	14	30	10	19.8341	2.44112
P04	Negative	Mutant	Mutant	37.1981	549	692	444	977	3857	23.9145	4.15905
P05	Negative	Mutant	Mutant	23.9808	919	248	845	174	1002	12.0528	1.0331
P06	Negative	Mutant	Wildtype	66.436	417	658	422	2390	1589	141.399	5.98756
P07	Negative	Mutant	Wildtype	40.1929	670	166	4043	416	1844	13.7983	5.01756
P08	Negative	Mutant	Wildtype	100	726	0	0	218	702	2.29921	0
P09	Negative	Mutant	Wildtype	-29.2845	110	101	61	71	95	6.69358	2.43403
P10	Negative	Mutant	Wildtype	48.7603	667	3508	737	131	4061	NA	NA
P11	Negative	Mutant	Wildtype	100	610	1813	1421	60	920	37.9702	0
P12	Positive	Wildtype	Wildtype	100	1425	1431	276	416	1270	46.6787	3.54522
P13	Positive	Wildtype	Wildtype	100	2529	1309	1488	247	573	1562.71	51.3348
P14	Negative	Mutant	Wildtype	59.5261	1490	448	993	1389	5401	49.4165	2.97689
P15	Negative	Mutant	Wildtype	100	357	295	96	269	1376	26.1045	3.79701
P16	Negative	Mutant	Wildtype	100	477	566	266	199	406	78.8914	14.0985
P17	Positive	Mutant	Wildtype	30.3892	15	304	629	85	487	60.3301	19.7058
P18	Negative	Wildtype	Wildtype	56.7708	45	2070	42	48	173	9.88057	1.28877
P19	Negative	Mutant	Mutant	43.3333	265	412	314	555	648	NA	NA
P20	Positive	Wildtype	Wildtype	58.9205	2308	2290	649	69	851	11.3784	0
P21	Negative	Mutant	Wildtype	50.1211	982	838	235	950	1265	36.1196	2.4788
P22	Negative	Mutant	Wildtype	53.1295	744	156	2860	2	101	182.262	11.6586
P23	Positive	Wildtype	Wildtype	68.8568	718	604	1753	85	762	NA	NA
P24	Negative	Mutant	Wildtype	-1.33657	129	108	983	9	1443	5.80356	0.829081
P25	Positive	Wildtype	Wildtype	60.9302	1712	1539	1601	185	1046	17.1584	2.23806
P26	Negative	Mutant	Mutant	42.5676	157	737	737	93	457	126.984	5.49293
P27	Negative	Mutant	Wildtype	40.1257	103.685	146.038	74.8227	1.25489	13.49	95.11	7.27312
P28	Negative	Mutant	Mutant	35.0087	318.1	583.19	1646.66	40.54	333.7	114.192	3.9742
P29	Negative	Mutant	Wildtype	41.8838	377.469	31.1847	30.1325	2.20015	32.6196	NA	NA
P30	Negative	Mutant	Wildtype	35.041	261.739	318.871	83.9996	8.83188	75.9422	4.22529	2.68882
P31	Negative	Mutant	Mutant	37.6812	132.127	53.4687	90.778	25.0709	80.916	83.971	8.974
P32	Negative	NA	NA	42.278	NA	NA	NA	NA	NA	NA	NA
P33	Negative	Mutant	Mutant	36.4985	43.7199	40.5971	137.406	4.68428	23.4214	60.1664	0.613943
P34	Negative	Wildtype	Wildtype	49.2188	63	372	1849	33	136	NA	NA
P35	Negative	Mutant	Wildtype	55.7471	322	219	1094	9	100	53.5505	0
P36	Negative	Mutant	Wildtype	100	74	69	3910	18	104	14.2387	0
P37	Positive	Wildtype	Wildtype	100	2610	2184	4122	298	758	106.011	6.0826
P38	Negative	Mutant	Wildtype	35.5064	30	231	975	19	365	NA	NA
P39	Negative	Wildtype	Wildtype	31.746	190	404	993	189	626	2.56019	0
P40	Negative	Mutant	Wildtype	11.5152	57	300	1333	122	1205	6.10175	0.469365
P41	Negative	Mutant	Wildtype	-5.83333	161	1223	616	124	743	3.28476	0.469251
P42	Negative	Mutant	Wildtype	100	128	761	959	175	723	NA	NA
P43	Negative	Mutant	Wildtype	35.0531	495	279	1085	40	681	27.1271	1.80847
P44	Negative	Mutant	Mutant	33.0484	480	103	715	90	411	14.2433	0
P45	Negative	Mutant	Mutant	30.2245	509	23	362	249	706	12.3984	2.06639
P46	Negative	Mutant	Wildtype	31.6562	240	1255	1513	324	1092	71.5113	4.63023
P47	Positive	Wildtype	Wildtype	100	449	453	439	12	51	NA	NA
P48	Negative	Mutant	Mutant	48.3471	145	325	980	0	17	NA	NA

## Sheet: Figure 6
Figure 6 Exploratory analysis of pathologic response characteristics. The percentages of patients with HPV infection (a, p=0.03), PD-L1 positive expression (b, p=0.046), or TP53 mutation (c, p=0.18) in the pCR (n=15) and non-pCR (n=11) patients (c) were compared by using the two-sided Fisher exact test. Comparison of the density of tumor-infiltering immune cells in patients with pCR (n=15) and no…
ID	HPV	PD-L1 CPS	TP53	Patthological Response	T_CD8_T cell(cells/mm2)	T_M1-like macrophage cell(cells/mm2)	T_M2-like macrophage cell(cells/mm2)	T_CD56bright(cells/mm2)	T_CD56dim(cells/mm2)	S_CD8_T cell	S_M1-like macrophage cell	S_M2-like macrophage cell	S_CD56bright	S_CD56dim
P01	Negative	0	Mutant	MPR	39	553	45	3529	2007	11	1338	1	2063	1528
P03	Negative	0	Mutant	NonMPR	291	358	14	30	10	108	31	3	11	7
P04	Negative	83	Mutant	NonMPR	549	692	444	977	3857	12	645	1163	459	2449
P05	Negative	3	Mutant	NonMPR	919	248	845	174	1002	10	28	523	7	304
P09	Negative	1	Mutant	NonMPR	110	101	61	71	95	44	18	14	39	364
P12	Positive	5	Wildtype	PCR	1425	1431	276	416	1270	401	339	249	135	348
P13	Positive	5	Wildtype	PCR	2529	1309	1488	247	573	825	677	178	92	165
P16	Negative	2	Mutant	PCR	477	566	266	199	406	142	28	683	37	133
P17	Positive	52	Mutant	PCR	15	304	629	85	487	18	2502	786	48	545
P20	Positive	2	Wildtype	PCR	2308	2290	649	69	851	231	768	91	46	278
P22	Negative	5	Mutant	PCR	744	156	2860	2	101	239	27	1040	200	720
P23	Positive	65	Wildtype	PCR	718	604	1753	85	762	646	83	401	46	673
P24	Negative	68	Mutant	NonMPR	129	108	983	9	1443	166	69	1492	383	2933
P26	Negative	8	Mutant	PCR	157	737	737	93	457	94	508	941	71	207
P29	Negative	8	Mutant	MPR	377.469	31.1847	30.1325	2.20015	32.6196	1081.92	186.717	387.177	120.843	599.886
P31	Negative	12	Mutant	PCR	132.127	53.4687	90.778	25.0709	80.916	1571.25	524.677	680.016	361.637	1147.01
P33	Negative	1	Mutant	PCR	43.7199	40.5971	137.406	4.68428	23.4214	47.8423	179.409	406.66	43.0581	133.958
P35	Negative	10	Mutant	PCR	322	219	1094	9	100	207	104	605	81	316
P39	Negative	0	Wildtype	NonMPR	190	404	993	189	626	0	20	256	8	26
P41	Negative	0	Mutant	NonMPR	161	1223	616	124	743	61	168	1220	37	344
P44	Negative	12	Mutant	PCR	480	103	715	90	411	368	111	496	7	55
P45	Negative	2	Mutant	NonMPR	509	23	362	249	706	18	3	1134	4	21
P46	Negative	3	Mutant	NonMPR	240	1255	1513	324	1092	108	285	1917	30	915
P47	Positive	15	Wildtype	PCR	449	453	439	12	51	1044	864	620	131	344
P48	Negative	5	Mutant	PCR	145	325	980	0	17	383	1239	1351	9	61

## Sheet: Supplementary Figure 2
Supplementary Figure 2 Swimmer plot of progression-free survival.
PID	Age(years)	Sex	Cancer_type	HPV	PD-L1 CPS	Pathological	cTNM stage before treatment	T	N	M	TNM stage post treatment	Downstage_CT	Operation	Pathological stage	Treatment	Hospital stay(Days)	Surgial-related toxic effects	Treatment after surgery	Pathological stage post treatment	Downstage_Patho	RESIST 1.1 Response	Patthological Response	TMB	Radiographic tumor regression according to RESIST 1.1 (%)	PFS(Days)	Disease progression	OS(Days)	Death	Lost to follow-up.
P01	>=65	Male	Hypopharyngeal cancer cancer	Negative	0	SC	IVa	4a	2b	0	IVa	NO	YES	ypT1N1M0	Surgery	5	Pneumonia	CRT	III	YES	PR	MPR	7.4	51.6	561	NO	561	NO	NO
P02	<65	Male	Laryngeal cancer cancer	Positive	5	SC	IVa	3	2c	0	IVa	NO	NO	NA	RT			NA	NA	NA	PR	NA	5.3	47.4	839	NO	863	NO	NO
P03	<65	Female	Oral cancer	Negative	0	SC	IVa	3	2b	0	III	YES	YES	ypT2N1M0	Surgery	9	Delayed wound healing	CRT	III	YES	PR	NonMPR	3.2	30.6	537	NO	537	NO	NO
P04	<65	Male	Oral cancer	Negative	83	SC	IVa	4a	2b	0	IVa	NO	YES	ypT3N2bM0	Surgery	9	Postoperative hemorrhage，Swelling	CRT	IVa	NO	PR	NonMPR	2.1	37.1981	537	NO	537	NO	YES
P05	<65	Male	Oral cancer	Negative	3	SC	IVa	4a	2b	0	IVa	NO	YES	ypT2N0M0	Surgery	5	Numbness	RT	II	YES	SD	NonMPR	4.2	23.9808	838	YES	839	NO	NO
P06	<65	Male	Oropharyngeal cancer	Negative	5	SC	IVa	3	2b	0	IVa	NO	NO	NA	CRT			NA	NA	NA	PR	NA	4.2	66.436	832	NO	838	NO	NO
P07	<65	Male	Laryngeal cancer	Negative	0	SC	IVa	2	2b	0	II	YES	NO	NA	CRT			NA	NA	NA	PR	NA	12.7	40.1929	832	NO	832	NO	NO
P08	<65	Male	Laryngeal cancer	Negative	0	SC	IVa	2	2b	0	IVa	NO	NO	NA	CRT			NA	NA	NA	CR	NA	5.3	100	832	NO	832	NO	NO
P09	<65	Male	Oral cancer	Negative	1	SC	IVb	3	3b	0	IVb	NO	YES	ypT3N3bM0	Surgery	9	Delayed wound healing,Numbness	CRT	IVb	NO	PD	NonMPR	7.4	-29.2845	817	NO	832	NO	NO
P10	<65	Male	Laryngeal cancer	Negative	0	SC	IVb	4b	3b	0	IVb	NO	NO	NA	CRT			NA	NA	NA	PR	NA	1.1	48.7603	497	NO	515	NO	YES
P11	>=65	Male	Laryngeal cancer	Negative	5	SC	IVa	4a	2b	0	IVa	NO	NO	NA	CRT			NA	NA	NA	CR	NA	9.5	100	497	NO	497	NO	NO
P12	<65	Female	Oropharyngeal cancer	Positive	5	SC	III	4	2	0	I	YES	YES	PCR	Surgery	3		RT	I	YES	CR	PCR	7.4	100	785	NO	799	NO	NO
P13	<65	Male	Oropharyngeal cancer	Positive	5	SC	II	2	2	0	I	YES	YES	PCR	Surgery	3		RT	I	YES	CR	PCR	2.1	100	783	NO	785	NO	NO
P14	>=65	Male	Hypopharyngeal cancer	Negative	35	SC	IVb	4b	2c	0	IVb	NO	NO	NA	CRT			NA	NA	NA	PR	NA	6.3	59.5261	508	NO	481	NO	NO
P15	<65	Male	Hypopharyngeal cancer	Negative	0	SC	III	3	0	0	II	YES	NO	NA	RT			NA	NA	NA	CR	NA	5.3	100	762	NO	768	NO	NO
P16	<65	Male	Oral cancer	Negative	2	SC	IVa	4a	2b	0	I	YES	YES	PCR	Surgery	2		NA	I	YES	CR	PCR	6.3	100	762	NO	762	NO	NO
P17	<65	Male	Oropharyngeal cancer	Positive	52	SC	II	3	2	0	I	YES	YES	PCR	Surgery	3		RT	I	YES	PR	PCR	4.2	30.3892	761	NO	762	NO	NO
P18	<65	Male	Laryngeal cancer	Negative	1	SC	IVa	3	2b	0	II	YES	NO	NA	CRT			NA	NA	NA	PR	NA	11.6	56.7708	755	NO	761	NO	NO
P19	<65	Male	Oral cancer	Negative	4	SC	III	3	0	0	III	NO	YES	ypT3N0M0	Surgery	8	Pain	CRT	III	NO	PR	NA	2.1	43.3333	748	NO	755	NO	NO
P20	<65	Male	Oropharyngeal cancer	Positive	2	SC	II	2	2	0	I	YES	YES	PCR	Surgery	3		RT	I	YES	PR	PCR	14.8	58.9205	748	NO	748	NO	NO
P21	<65	Male	Laryngeal cancer	Negative	1	SC	IVa	3	2b	0	IVa	NO	NO	NA	CRT			NA	NA	NA	PR	NA	13.7	50.1211	437	NO	446	NO	NO
P22	>=65	Male	Laryngeal cancer	Negative	5	SC	IVa	4a	2b	0	IVa	NO	YES	PCR	Surgery	2		CRT	III	YES	PR	PCR	14.8	53.1295	727	NO	739	NO	NO
P23	<65	Male	Oropharyngeal cancer	Positive	65	SC	II	3	2	0	II	NO	YES	PCR	Surgery	3		CRT	I	YES	PR	PCR	1.1	68.8568	719	NO	727	NO	NO
P24	>=65	Male	Oropharyngeal cancer	Negative	68	SC	IVa	3	2c	0	IVa	NO	YES	ypT3N2bM0	Surgery	8	Swelling,Dysphagia	CRT	IVa	NO	SD	NonMPR	7.4	-1.33657	265	YES	264	YES	NO
P25	<65	Male	Laryngeal cancer	Positive	4	SC	IVa	3	2b	0	IVa	NO	NO	NA	CRT			NA	NA	NA	PR	NA	1.1	60.9302	722	NO	720	NO	NO
P26	>=65	Male	Oral cancer	Negative	8	SC	IVa	3	2b	0	IVa	NO	YES	PCR	Surgery	3		CRT	I	YES	PR	PCR	7.2	42.5676	413	NO	420	NO	NO
P27	>=65	Male	Oropharyngeal cancer	Negative	2	SC	IVb	4b	3b	0	IVb	NO	NO	NA	CRT			NA	NA	NA	PR	NA	3.1	40.1257	715	NO	715	NO	NO
P28	<65	Male	Oropharyngeal cancer	Negative	0	SC	IVa	4a	2b	0	IVa	NO	NO	NA	CRT			NA	NA	NA	PR	NA	8.2	35.0087	705	NO	715	NO	NO
P29	>=65	Female	Oral cancer	Negative	8	SC	IVa	3	2c	0	IVa	NO	YES	ypT1N0M0	Surgery	3		CRT	I	YES	PR	MPR	6.2	41.8838	690	NO	705	NO	NO
P30	<65	Female	Oral cancer	Negative	10	SC	IVa	3	2c	0	IVa	NO	NO	NA	CRT			NA	NA	NA	PR	NA	10.3	35.041	687	NO	690	NO	NO
P31	<65	Female	Oral cancer	Negative	12	SC	III	3	0	0	I	YES	YES	PCR	Surgery	2		RT	I	YES	PR	PCR	4.1	37.6812	690	NO	687	NO	NO
P32	<65	Male	Oropharyngeal cancer	Negative	#N/A	SC	IVa	2	2c	0	IVa	NO	YES	PCR	Surgery	6	Postoperative hemorrhage，Swelling	NA	I	YES	PR	PCR	NA	42.278	678	YES	690	NO	NO
P33	<65	Male	Oral cancer	Negative	1	SC	IVa	3	2b	0	IVa	NO	YES	PCR	Surgery	6		CRT	IVa	NO	PR	PCR	2.1	36.4985	666	NO	678	NO	NO
P34	<65	Male	Hypopharyngeal cancer	Negative	1	SC	IVa	4a	1	0	IVa	NO	NO	NA	CRT			NA	NA	NA	PR	NA	2.1	49.2188	670	NO	666	NO	NO
P35	<65	Male	Oral cancer	Negative	10	SC	IVa	4a	0	0	III	YES	YES	PCR	Surgery	11	Intraoperative hemorrhage	CRT	I	YES	PR	PCR	4.1	55.7471	355	NO	368	NO	NO
P36	>=65	Male	Hypopharyngeal cancer	Negative	1	SC	IVa	2	2b	0	I	YES	NO	NA	CRT			NA	NA	NA	CR	NA	8.2	100	657	NO	657	NO	NO
P37	>=65	Male	Oropharyngeal cancer	Positive	12	SC	II	3	2	0	II	NO	NO	NA	RT			NA	NA	NA	CR	NA	1	100	349	NO	355	NO	NO
P38	>=65	Male	Hypopharyngeal cancer	Negative	2	SC	IVa	4a	2c	0	IVa	NO	NO	NA	CRT			NA	NA	NA	PR	NA	12.4	35.5064	638	YES	651	NO	NO
P39	<65	Male	Oropharyngeal cancer	Negative	0	SC	IVa	4a	2b	0	IVa	NO	YES	ypT2N0M0	Surgery	7		CRT	II	YES	PR	NonMPR	5.1	31.746	636	NO	638	NO	NO
P40	<65	Male	Oropharyngeal cancer	Negative	2	SC	IVa	4a	2c	0	IVa	NO	NO	NA	I+C			NA	NA	NA	SD	NA	4.1	11.5152	334	NO	334	NO	NO
P41	<65	Male	Hypopharyngeal cancer	Negative	0	SC	IVa	4a	2c	0	IVa	NO	YES	ypT4aN2bM0	Surgery	9	Pharyngeal fistula	CRT	IVa	NO	SD	NonMPR	3.1	-5.83333	629	NO	636	NO	NO
P42	<65	Male	Hypopharyngeal cancer	Negative	3	SC	IVa	2	2b	0	IVa	NO	NO	NA	CRT			NA	NA	NA	CR	NA	6.2	100	628	NO	629	NO	NO
P43	>=65	Male	Hypopharyngeal cancer	Negative	1	SC	IVa	4a	2c	0	IVa	NO	NO	NA	CRT			NA	NA	NA	PR	NA	6.2	35.0531	305	NO	326	NO	YES
P44	<65	Female	Oral cancer	Negative	12	SC	IVa	3	2b	0	IVa	NO	YES	PCR	Surgery	16	Postoperative hemorrhage，Swelling	CRT	I	YES	PR	PCR	8.2	33.0484	601	NO	607	NO	NO
P45	<65	Male	Oral cancer	Negative	2	SC	IVa	3	2b	0	IVa	NO	YES	ypT2N0M0	Surgery	6	Swelling	CRT	II	YES	PR	NonMPR	6.2	30.2245	596	NO	601	NO	NO
P46	<65	Male	Oral cancer	Negative	3	SC	IVa	3	2c	0	IVa	NO	YES	ypT2N0M0	Surgery	4		CRT	II	YES	PR	NonMPR	5.1	31.6562	593	NO	596	NO	NO
P47	<65	Male	Oropharyngeal cancer	Positive	15	SC	II	2	2b	0	II	NO	YES	PCR	Surgery	6	Pain	RT	I	YES	CR	PCR	9.3	100	531	NO	593	NO	NO
P48	<65	Male	Oral cancer	Negative	5	SC	IVa	2	2b	0	IVa	NO	YES	PCR	Surgery	4		CRT	I	YES	PR	PCR	9.3	48.3471	579	NO	579	NO	NO

## Sheet: Supplementary Figure 3
Supplementary Figure 3 Distribution of TMB and PD-L1 expression level in patients with different anatomic sites and TNM stages analyzed by using the Kruskal-Wallis test.
PID	Cancer type	cTNM stage before treatment	PD-L1 CPS	TMB
P01	Hypopharyngeal cancer	IVa	0	7.4
P02	Laryngeal cancer	IVa	5	5.3
P03	Oral cancer	IVa	0	3.2
P04	Oral cancer	IVa	83	2.1
P05	Oral cancer	IVa	3	4.2
P06	Oropharyngeal cancer	IVa	5	4.2
P07	Laryngeal cancer	IVa	0	12.7
P08	Laryngeal cancer	IVa	0	5.3
P09	Oral cancer	IVb	1	7.4
P10	Laryngeal cancer	IVb	0	1.1
P11	Laryngeal cancer	IVa	5	9.5
P12	Oropharyngeal cancer	III	5	7.4
P13	Oropharyngeal cancer	II	5	2.1
P14	Hypopharyngeal cancer	IVb	35	6.3
P15	Hypopharyngeal cancer	III	0	5.3
P16	Oral cancer	IVa	2	6.3
P17	Oropharyngeal cancer	II	52	4.2
P18	Laryngeal cancer	IVa	1	11.6
P19	Oral cancer	III	4	2.1
P20	Oropharyngeal cancer	II	2	14.8
P21	Laryngeal cancer	IVa	1	13.7
P22	Laryngeal cancer	IVa	5	14.8
P23	Oropharyngeal cancer	II	65	1.1
P24	Oropharyngeal cancer	IVa	68	7.4
P25	Laryngeal cancer	IVa	4	1.1
P26	Oral cancer	IVa	8	7.2
P27	Oropharyngeal cancer	IVb	2	3.1
P28	Oropharyngeal cancer	IVa	0	8.2
P29	Oral cancer	IVa	8	6.2
P30	Oral cancer	IVa	10	10.3
P31	Oral cancer	III	12	4.1
P32	Oropharyngeal cancer	IVa	#N/A	NA
P33	Oral cancer	IVa	1	2.1
P34	Hypopharyngeal cancer	IVa	1	2.1
P35	Oral cancer	IVa	10	4.1
P36	Hypopharyngeal cancer	IVa	1	8.2
P37	Oropharyngeal cancer	II	12	1
P38	Hypopharyngeal cancer	IVa	2	12.4
P39	Oropharyngeal cancer	IVa	0	5.1
P40	Oropharyngeal cancer	IVa	2	4.1
P41	Hypopharyngeal cancer	IVa	0	3.1
P42	Hypopharyngeal cancer	IVa	3	6.2
P43	Hypopharyngeal cancer	IVa	1	6.2
P44	Oral cancer	IVa	12	8.2
P45	Oral cancer	IVa	2	6.2
P46	Oral cancer	IVa	3	5.1
P47	Oropharyngeal cancer	II	15	9.3
P48	Oral cancer	IVa	5	9.3

## Sheet: Supplementary Figure 4
Supplementary Figure 4 Correlation analysis of radiographic tumor response with the density of tumor-infiltrating CD4+ T cells by using the Spearman correlation text (n=38; a).
PID	HPV	PD-L1 CPS	TMB	Radiographic tumor regression according to RESIST 1.1 (%)	T_CD8_T cell(cells/mm2)	T_M1-like macrophage cell(cells/mm2)	T_M2-like macrophage cell(cells/mm2)	T_CD56bright(cells/mm2)	T_CD56dim(cells/mm2)	T_CD4_T cellcells/mm2	T_Tregs cellscells/mm2	S_CD8+ T (cells/mm2)	S_CD56bright (cells/mm2)	S_CD56dim (cells/mm2)	S_M1-like macrophage(cells/mm2)	S_M2-like macrophage(cells/mm2)	S_CD4_T cellcells/mm2	S_Tregscells/mm2
P01	Negative	0	7.4	51.6	39	553	45	3529	2007	1232.19	33.3869	11	2063	1528	1338	1	1514.8	145.869
P02	Positive	5	5.3	47.4	1334	907	499	2697	4764	39.5422	4.34964	65	546	6631	472	268	489.896	37.8723
P03	Negative	0	3.2	30.6	291	358	14	30	10	19.8341	2.44112	108	11	7	31	3	152.087	9.14807
P04	Negative	83	2.1	37.1981	549	692	444	977	3857	23.9145	4.15905	12	459	2449	645	1163	185.523	0
P05	Negative	3	4.2	23.9808	919	248	845	174	1002	12.0528	1.0331	10	7	304	28	523	79.0953	0.798942
P06	Negative	5	4.2	66.436	417	658	422	2390	1589	141.399	5.98756	24	862	1620	153	1345	243.401	17.218
P07	Negative	0	12.7	40.1929	670	166	4043	416	1844	13.7983	5.01756	19	9	64	15	344	216.774	8.74088
P08	Negative	0	5.3	100	726	0	0	218	702	2.29921	0	155	48	590	0	0	27.6781	6.91952
P09	Negative	1	7.4	-29.2845	110	101	61	71	95	6.69358	2.43403	44	39	364	18	14	11.1984	5.59922
P10	Negative	0	1.1	48.7603	667	3508	737	131	4061	NA	NA	154	15	857	353	977	N/A	N/A
P11	Negative	5	9.5	100	610	1813	1421	60	920	37.9702	0	112	96	977	272	181	649.701	0
P12	Positive	5	7.4	100	1425	1431	276	416	1270	46.6787	3.54522	401	135	348	339	249	312.297	16.9958
P13	Positive	5	2.1	100	2529	1309	1488	247	573	1562.71	51.3348	825	92	165	677	178	3962.88	72.0688
P14	Negative	35	6.3	59.5261	1490	448	993	1389	5401	49.4165	2.97689	652	583	6053	393	518	177.487	6.65577
P15	Negative	0	5.3	100	357	295	96	269	1376	26.1045	3.79701	21	11	123	48	2914	27.1197	6.38109
P16	Negative	2	6.3	100	477	566	266	199	406	78.8914	14.0985	142	37	133	28	683	1064.38	136.307
P17	Positive	52	4.2	30.3892	15	304	629	85	487	60.3301	19.7058	18	48	545	2502	786	124.604	10.3837
P18	Negative	1	11.6	56.7708	45	2070	42	48	173	9.88057	1.28877	274	162	963	1805	235	103.08	4.90857
P19	Negative	4	2.1	43.3333	265	412	314	555	648	NA	NA	54	109	547	159	509	N/A	N/A
P20	Positive	2	14.8	58.9205	2308	2290	649	69	851	11.3784	0	231	46	278	768	91	486.521	0
P21	Negative	1	13.7	50.1211	982	838	235	950	1265	36.1196	2.4788	240	48	419	73	1659	249.7	7.72268
P22	Negative	5	14.8	53.1295	744	156	2860	2	101	182.262	11.6586	239	200	720	27	1040	590.397	0
P23	Positive	65	1.1	68.8568	718	604	1753	85	762	NA	NA	646	46	673	83	401	N/A	N/A
P24	Negative	68	7.4	-1.33657	129	108	983	9	1443	5.80356	0.829081	166	383	2933	69	1492	32.7994	4.79991
P25	Positive	4	1.1	60.9302	1712	1539	1601	185	1046	17.1584	2.23806	1019	79	671	972	985	120.73	11.2017
P26	Negative	8	7.2	42.5676	157	737	737	93	457	126.984	5.49293	94	71	207	508	941	139.049	10.076
P27	Negative	2	3.1	40.1257	103.685	146.038	74.8227	1.25489	13.49	95.11	7.27312	1000.63	157.74	964.502	824.824	384.115	1727.72	27.9165
P28	Negative	0	8.2	35.0087	318.1	583.19	1646.66	40.54	333.7	114.192	3.9742	294.89	316.43	1108.18	1214.55	1166.08	841.981	18.6589
P29	Negative	8	6.2	41.8838	377.469	31.1847	30.1325	2.20015	32.6196	NA	NA	1081.92	120.843	599.886	186.717	387.177	N/A	N/A
P30	Negative	10	10.3	35.041	261.739	318.871	83.9996	8.83188	75.9422	4.22529	2.68882	957.671	4.94612	41.4877	287.301	607.349	98.5984	8.69986
P31	Negative	12	4.1	37.6812	132.127	53.4687	90.778	25.0709	80.916	83.971	8.974	1571.25	361.637	1147.01	524.677	680.016	1728	93.1631
P32	Negative	N/A	NA	42.278	NA	NA	NA	NA	NA	NA	NA	N/A	N/A	N/A	N/A	N/A	418.041	22.2214
P33	Negative	1	2.1	36.4985	43.7199	40.5971	137.406	4.68428	23.4214	60.1664	0.613943	47.8423	43.0581	133.958	179.409	406.66	8.44446	4.22223
P34	Negative	1	2.1	49.2188	63	372	1849	33	136	NA	NA	25	16	42	13	322	N/A	N/A
P35	Negative	10	4.1	55.7471	322	219	1094	9	100	53.5505	0	207	81	316	104	605	90.352	2.91458
P36	Negative	1	8.2	100	74	69	3910	18	104	14.2387	0	240	32	638	47	1889	140.163	5.28918
P37	Positive	12	1	100	2610	2184	4122	298	758	106.011	6.0826	748	1590	1797	364	527	24.9346	0
P38	Negative	2	12.4	35.5064	30	231	975	19	365	NA	NA	25	8	142	62	1445	N/A	N/A
P39	Negative	0	5.1	31.746	190	404	993	189	626	2.56019	0	0	8	26	20	256	173.27	21.3699
P40	Negative	2	4.1	11.5152	57	300	1333	122	1205	6.10175	0.469365	20	25	1924	9	741	330.87	4.99157
P41	Negative	0	3.1	-5.83333	161	1223	616	124	743	3.28476	0.469251	61	37	344	168	1220	74.0971	9.11965
P42	Negative	3	6.2	100	128	761	959	175	723	NA	NA	50	26	275	143	906	N/A	N/A
P43	Negative	1	6.2	35.0531	495	279	1085	40	681	27.1271	1.80847	72	6	493	22	508	85.6158	3.25123
P44	Negative	12	8.2	33.0484	480	103	715	90	411	14.2433	0	368	7	55	111	496	81.2389	3.59919
P45	Negative	2	6.2	30.2245	509	23	362	249	706	12.3984	2.06639	18	4	21	3	1134	67.8853	4.52569
P46	Negative	3	5.1	31.6562	240	1255	1513	324	1092	71.5113	4.63023	108	30	915	285	1917	829.416	70.8241
P47	Positive	15	9.3	100	449	453	439	12	51	NA	NA	1044	131	344	864	620	N/A	N/A
P48	Negative	5	9.3	48.3471	145	325	980	0	17	NA	NA	383	9	61	1239	1351	N/A	N/A

## Sheet: Supplementary Figure 5
Supplementary Figure 5 Comparisons of the density of tumor infiltration immune cells before and after neoadjuvant therapy in overall patients (n=19, a) and those with pCR (n=8, b) and non-pCR (n=11, c) using the paired Wilcoxon signed-rank test.
PID	Marker	pre	post	Group-1	Group-2
P01	T_CD8_T cell	39	2535	NonPCR	MPR
P01	T_M1-like macrophage cell	553	1022	NonPCR	MPR
P01	T_M2-like macrophage cell	45	1238	NonPCR	MPR
P01	tumor_d_CD56bright	3529	569	NonPCR	MPR
P01	tumor_d_CD56dim	2007	1491	NonPCR	MPR
P01	S_CD8_T cell	11	865	NonPCR	MPR
P01	S_M1-like macrophage cell	1338	441	NonPCR	MPR
P01	S_M2-like macrophage cell	1	267	NonPCR	MPR
P01	stroma_d_CD56bright	2063	320	NonPCR	MPR
P01	stroma_d_CD56dim	1528	626	NonPCR	MPR
P03	T_CD8_T cell	291	517	NonPCR	NonMPR
P03	T_M1-like macrophage cell	358	784	NonPCR	NonMPR
P03	T_M2-like macrophage cell	14	190	NonPCR	NonMPR
P03	tumor_d_CD56bright	30	350	NonPCR	NonMPR
P03	tumor_d_CD56dim	10	516	NonPCR	NonMPR
P03	S_CD8_T cell	108	282	NonPCR	NonMPR
P03	S_M1-like macrophage cell	31	452	NonPCR	NonMPR
P03	S_M2-like macrophage cell	3	109	NonPCR	NonMPR
P03	stroma_d_CD56bright	11	137	NonPCR	NonMPR
P03	stroma_d_CD56dim	7	220	NonPCR	NonMPR
P04	T_CD8_T cell	549	22	NonPCR	NonMPR
P04	T_M1-like macrophage cell	692	302	NonPCR	NonMPR
P04	T_M2-like macrophage cell	444	364	NonPCR	NonMPR
P04	tumor_d_CD56bright	977	89	NonPCR	NonMPR
P04	tumor_d_CD56dim	3857	1164	NonPCR	NonMPR
P04	S_CD8_T cell	12	26	NonPCR	NonMPR
P04	S_M1-like macrophage cell	645	550	NonPCR	NonMPR
P04	S_M2-like macrophage cell	1163	564	NonPCR	NonMPR
P04	stroma_d_CD56bright	459	102	NonPCR	NonMPR
P04	stroma_d_CD56dim	2449	3696	NonPCR	NonMPR
P05	T_CD8_T cell	919	290	NonPCR	NonMPR
P05	T_M1-like macrophage cell	248	472	NonPCR	NonMPR
P05	T_M2-like macrophage cell	845	559	NonPCR	NonMPR
P05	tumor_d_CD56bright	174	139	NonPCR	NonMPR
P05	tumor_d_CD56dim	1002	330	NonPCR	NonMPR
P05	S_CD8_T cell	10	173	NonPCR	NonMPR
P05	S_M1-like macrophage cell	28	423	NonPCR	NonMPR
P05	S_M2-like macrophage cell	523	235	NonPCR	NonMPR
P05	stroma_d_CD56bright	7	92	NonPCR	NonMPR
P05	stroma_d_CD56dim	304	223	NonPCR	NonMPR
P09	T_CD8_T cell	110	126	NonPCR	NonMPR
P09	T_M1-like macrophage cell	101	36	NonPCR	NonMPR
P09	T_M2-like macrophage cell	61	63	NonPCR	NonMPR
P09	tumor_d_CD56bright	71	45	NonPCR	NonMPR
P09	tumor_d_CD56dim	95	248	NonPCR	NonMPR
P09	S_CD8_T cell	44	48	NonPCR	NonMPR
P09	S_M1-like macrophage cell	18	90	NonPCR	NonMPR
P09	S_M2-like macrophage cell	14	1297	NonPCR	NonMPR
P09	stroma_d_CD56bright	39	86	NonPCR	NonMPR
P09	stroma_d_CD56dim	364	426	NonPCR	NonMPR
P12	T_CD8_T cell	1425	1383	PCR	MPR
P12	T_M1-like macrophage cell	1431	734	PCR	MPR
P12	T_M2-like macrophage cell	276	224	PCR	MPR
P12	tumor_d_CD56bright	416	61	PCR	MPR
P12	tumor_d_CD56dim	1270	594	PCR	MPR
P12	S_CD8_T cell	401	850	PCR	MPR
P12	S_M1-like macrophage cell	339	3181	PCR	MPR
P12	S_M2-like macrophage cell	249	378	PCR	MPR
P12	stroma_d_CD56bright	135	83	PCR	MPR
P12	stroma_d_CD56dim	348	1172	PCR	MPR
P23	T_CD8_T cell	718	917	PCR	MPR
P23	T_M1-like macrophage cell	604	791	PCR	MPR
P23	T_M2-like macrophage cell	1753	761	PCR	MPR
P23	tumor_d_CD56bright	85	111	PCR	MPR
P23	tumor_d_CD56dim	762	355	PCR	MPR
P23	S_CD8_T cell	646	1039	PCR	MPR
P23	S_M1-like macrophage cell	83	390	PCR	MPR
P23	S_M2-like macrophage cell	401	311	PCR	MPR
P23	stroma_d_CD56bright	46	35	PCR	MPR
P23	stroma_d_CD56dim	673	400	PCR	MPR
P24	T_CD8_T cell	129	548	NonPCR	NonMPR
P24	T_M1-like macrophage cell	108	322	NonPCR	NonMPR
P24	T_M2-like macrophage cell	983	791	NonPCR	NonMPR
P24	tumor_d_CD56bright	9	39	NonPCR	NonMPR
P24	tumor_d_CD56dim	1443	202	NonPCR	NonMPR
P24	S_CD8_T cell	166	48	NonPCR	NonMPR
P24	S_M1-like macrophage cell	69	23	NonPCR	NonMPR
P24	S_M2-like macrophage cell	1492	665	NonPCR	NonMPR
P24	stroma_d_CD56bright	383	88	NonPCR	NonMPR
P24	stroma_d_CD56dim	2933	391	NonPCR	NonMPR
P29	T_CD8_T cell	377.469	310	NonPCR	MPR
P29	T_M1-like macrophage cell	31.1847	461	NonPCR	MPR
P29	T_M2-like macrophage cell	30.1325	463	NonPCR	MPR
P29	tumor_d_CD56bright	2.20015	242	NonPCR	MPR
P29	tumor_d_CD56dim	32.6196	642	NonPCR	MPR
P29	S_CD8_T cell	1081.92	340	NonPCR	MPR
P29	S_M1-like macrophage cell	186.717	360	NonPCR	MPR
P29	S_M2-like macrophage cell	387.177	2531	NonPCR	MPR
P29	stroma_d_CD56bright	120.843	34	NonPCR	MPR
P29	stroma_d_CD56dim	599.886	112	NonPCR	MPR
P31	T_CD8_T cell	132.127	265	PCR	MPR
P31	T_M1-like macrophage cell	53.4687	66	PCR	MPR
P31	T_M2-like macrophage cell	90.778	215	PCR	MPR
P31	tumor_d_CD56bright	25.0709	543	PCR	MPR
P31	tumor_d_CD56dim	80.916	1010	PCR	MPR
P31	S_CD8_T cell	1571.25	214	PCR	MPR
P31	S_M1-like macrophage cell	524.677	259	PCR	MPR
P31	S_M2-like macrophage cell	680.016	2188	PCR	MPR
P31	stroma_d_CD56bright	361.637	239	PCR	MPR
P31	stroma_d_CD56dim	1147.01	644	PCR	MPR
P33	T_CD8_T cell	43.7199	1251	PCR	MPR
P33	T_M1-like macrophage cell	40.5971	602	PCR	MPR
P33	T_M2-like macrophage cell	137.406	739	PCR	MPR
P33	tumor_d_CD56bright	4.68428	226	PCR	MPR
P33	tumor_d_CD56dim	23.4214	470	PCR	MPR
P33	S_CD8_T cell	47.8423	383	PCR	MPR
P33	S_M1-like macrophage cell	179.409	1359	PCR	MPR
P33	S_M2-like macrophage cell	406.66	1502	PCR	MPR
P33	stroma_d_CD56bright	43.0581	147	PCR	MPR
P33	stroma_d_CD56dim	133.958	134	PCR	MPR
P35	T_CD8_T cell	322	113	PCR	MPR
P35	T_M1-like macrophage cell	219	66	PCR	MPR
P35	T_M2-like macrophage cell	1094	372	PCR	MPR
P35	tumor_d_CD56bright	9	10	PCR	MPR
P35	tumor_d_CD56dim	100	108	PCR	MPR
P35	S_CD8_T cell	207	54	PCR	MPR
P35	S_M1-like macrophage cell	104	257	PCR	MPR
P35	S_M2-like macrophage cell	605	2107	PCR	MPR
P35	stroma_d_CD56bright	81	0	PCR	MPR
P35	stroma_d_CD56dim	316	42	PCR	MPR
P39	T_CD8_T cell	190	62	NonPCR	NonMPR
P39	T_M1-like macrophage cell	404	667	NonPCR	NonMPR
P39	T_M2-like macrophage cell	993	1249	NonPCR	NonMPR
P39	tumor_d_CD56bright	189	212	NonPCR	NonMPR
P39	tumor_d_CD56dim	626	665	NonPCR	NonMPR
P39	S_CD8_T cell	0	73	NonPCR	NonMPR
P39	S_M1-like macrophage cell	20	629	NonPCR	NonMPR
P39	S_M2-like macrophage cell	256	2098	NonPCR	NonMPR
P39	stroma_d_CD56bright	8	220	NonPCR	NonMPR
P39	stroma_d_CD56dim	26	737	NonPCR	NonMPR
P41	T_CD8_T cell	161	488	NonPCR	NonMPR
P41	T_M1-like macrophage cell	1223	359	NonPCR	NonMPR
P41	T_M2-like macrophage cell	616	689	NonPCR	NonMPR
P41	tumor_d_CD56bright	124	22	NonPCR	NonMPR
P41	tumor_d_CD56dim	743	142	NonPCR	NonMPR
P41	S_CD8_T cell	61	188	NonPCR	NonMPR
P41	S_M1-like macrophage cell	168	113	NonPCR	NonMPR
P41	S_M2-like macrophage cell	1220	354	NonPCR	NonMPR
P41	stroma_d_CD56bright	37	74	NonPCR	NonMPR
P41	stroma_d_CD56dim	344	257	NonPCR	NonMPR
P44	T_CD8_T cell	480	304	PCR	MPR
P44	T_M1-like macrophage cell	103	55	PCR	MPR
P44	T_M2-like macrophage cell	715	79	PCR	MPR
P44	tumor_d_CD56bright	90	24	PCR	MPR
P44	tumor_d_CD56dim	411	132	PCR	MPR
P44	S_CD8_T cell	368	665	PCR	MPR
P44	S_M1-like macrophage cell	111	570	PCR	MPR
P44	S_M2-like macrophage cell	496	175	PCR	MPR
P44	stroma_d_CD56bright	7	31	PCR	MPR
P44	stroma_d_CD56dim	55	31	PCR	MPR
P45	T_CD8_T cell	509	355	NonPCR	NonMPR
P45	T_M1-like macrophage cell	23	83	NonPCR	NonMPR
P45	T_M2-like macrophage cell	362	237	NonPCR	NonMPR
P45	tumor_d_CD56bright	249	121	NonPCR	NonMPR
P45	tumor_d_CD56dim	706	256	NonPCR	NonMPR
P45	S_CD8_T cell	18	150	NonPCR	NonMPR
P45	S_M1-like macrophage cell	3	15	NonPCR	NonMPR
P45	S_M2-like macrophage cell	1134	8	NonPCR	NonMPR
P45	stroma_d_CD56bright	4	29	NonPCR	NonMPR
P45	stroma_d_CD56dim	21	80	NonPCR	NonMPR
P46	T_CD8_T cell	240	36.7419	NonPCR	NonMPR
P46	T_M1-like macrophage cell	1255	65.0787	NonPCR	NonMPR
P46	T_M2-like macrophage cell	1513	685.728	NonPCR	NonMPR
P46	tumor_d_CD56bright	324	0.480286	NonPCR	NonMPR
P46	tumor_d_CD56dim	1092	0.360214	NonPCR	NonMPR
P46	S_CD8_T cell	108	97.3791	NonPCR	NonMPR
P46	S_M1-like macrophage cell	285	206.57	NonPCR	NonMPR
P46	S_M2-like macrophage cell	1917	365.189	NonPCR	NonMPR
P46	stroma_d_CD56bright	30	32.4128	NonPCR	NonMPR
P46	stroma_d_CD56dim	915	30.7254	NonPCR	NonMPR
P47	T_CD8_T cell	449	756	PCR	MPR
P47	T_M1-like macrophage cell	453	1168	PCR	MPR
P47	T_M2-like macrophage cell	439	588	PCR	MPR
P47	tumor_d_CD56bright	12	34	PCR	MPR
P47	tumor_d_CD56dim	51	128	PCR	MPR
P47	S_CD8_T cell	1044	1567	PCR	MPR
P47	S_M1-like macrophage cell	864	1256	PCR	MPR
P47	S_M2-like macrophage cell	620	1296	PCR	MPR
P47	stroma_d_CD56bright	131	81	PCR	MPR
P47	stroma_d_CD56dim	344	282	PCR	MPR
P48	T_CD8_T cell	145	78	PCR	MPR
P48	T_M1-like macrophage cell	325	62	PCR	MPR
P48	T_M2-like macrophage cell	980	56	PCR	MPR
P48	tumor_d_CD56bright	0	5	PCR	MPR
P48	tumor_d_CD56dim	17	10	PCR	MPR
P48	S_CD8_T cell	383	146	PCR	MPR
P48	S_M1-like macrophage cell	1239	3853	PCR	MPR
P48	S_M2-like macrophage cell	1351	2409	PCR	MPR
P48	stroma_d_CD56bright	9	13	PCR	MPR
P48	stroma_d_CD56dim	61	21	PCR	MPR

[truncated: 1 more sheets: Supplementary Figure 6]
